# Supplementary material for: Defining the nitrogen regulated transcriptome of Mycobacterium smegmatis using continuous culture
Source: BMC Genomics. 2015 Oct 19;16:821. doi: 10.1186/s12864-015-2051-x (PMC4617892; doi:10.1186/s12864-015-2051-x)
Supplement: Additional file 2: Table S1. — A complete list of genes that are differentially expressed in response to nitrogen limitation in M. smegmatis. (XLSX 2413 kb) [file 12864_2015_2051_MOESM2_ESM.xlsx]

## Sheet: DEG cut-off >2
id	baseMean	Nitrogen excess	Nitrogen depletion	foldChange	log2FoldChange	pval	Benjamini-Hochberg false discovery rate	Note	start	end
MSMEG_0014	178.943	283.731	74.1548	0.261356	-1.93591	7.84719e-17	1.52482e-14	Formyl transferase	14141	15098
MSMEG_0017	36.4296	61.3455	11.5136	0.187684	-2.41362	2.28658e-11	2.28809e-09	ABC transporter permease	15525	17248
MSMEG_0018	48.7536	86.0673	11.4398	0.132917	-2.9114	4.76635e-18	1.0911e-15	ABC transporter permease	17253	19018
MSMEG_0019	413.809	682.77	144.848	0.212147	-2.23686	1.21188e-25	5.06292e-23	amino acid adenylation protein	19052	41623
MSMEG_0020	707.323	1122.24	292.41	0.26056	-1.94031	3.82883e-21	1.12252e-18	periplasmic binding protein	41689	42636
MSMEG_0021	193.911	329.136	58.687	0.178306	-2.48757	4.80707e-24	1.8257e-21	aspartate alpha-decarboxylase	42944	43354
MSMEG_0022	494.022	837.493	150.551	0.179764	-2.47582	4.38323e-31	3.488e-28	L-ornithine 5-monooxygenase	43366	44688
MSMEG_0051	43.8611	67.2216	20.5006	0.304971	-1.71326	2.89162e-07	1.58954e-05	transcription factor WhiB family protein	70234	70527
MSMEG_0055	599.315	910.689	287.942	0.31618	-1.66118	1.83024e-15	2.8854e-13	hypothetical protein	74600	76177
MSMEG_0063	3391.54	4631.58	2151.51	0.464531	-1.10615	3.72384e-07	2.00568e-05	PE family protein	85248	85541
MSMEG_0064	2678.16	3596.52	1759.8	0.489304	-1.0312	2.16045e-07	1.20747e-05	PPE family protein	85616	86911
MSMEG_0077	1139.13	1627.86	650.408	0.399549	-1.32356	7.36326e-08	4.44215e-06	hypothetical protein	101776	102093
MSMEG_0078	4152.49	6023.62	2281.35	0.378734	-1.40074	1.70087e-12	1.9076e-10	hypothetical protein	102127	102702
MSMEG_0082	450.832	601.275	300.388	0.499585	-1.0012	7.05499e-07	3.5726e-05	hypothetical protein	104594	105984
MSMEG_0114	67.7013	100.172	35.2306	0.351701	-1.50758	0.00177217	0.0338635	extracellular solute-binding protein	137817	138828
MSMEG_0116	40.8132	62.7518	18.8745	0.300781	-1.73321	4.90407e-08	3.02405e-06	taurine import ATP-binding protein TauB	138846	139606
MSMEG_0157	133.518	178.647	88.389	0.49477	-1.01517	3.03647e-05	0.00107052	oxalyl-CoA decarboxylase	179717	181450
MSMEG_0168	30.5761	44.1107	17.0416	0.386336	-1.37207	0.000747369	0.0168319	formyl-coenzyme A transferase	193685	194971
MSMEG_0172	170.509	260.997	80.0209	0.306597	-1.70558	2.25648e-13	2.77265e-11	transmembrane protein	197588	198190
MSMEG_0194	803.463	1099.6	507.332	0.46138	-1.11597	1.45225e-08	9.90553e-07	serine esterase%2C cutinase	218725	219423
MSMEG_0282	122.212	80.9135	163.511	2.02081	1.01494	4.79184e-05	0.00158456	hypothetical protein	314921	315233
MSMEG_0312	27.2299	9.30691	45.1528	4.85154	2.27844	6.46006e-09	4.71415e-07	2-dehydro-3-deoxyphosphogluconate aldolase	343930	344555
MSMEG_0313	141.622	39.616	243.627	6.14971	2.62052	1.38296e-22	4.81472e-20	phosphogluconate dehydratase	344560	346381
MSMEG_0314	354.278	99.894	608.662	6.09308	2.60717	2.2853e-30	1.59124e-27	glucose-6-phosphate 1-dehydrogenase	346386	347869
MSMEG_0332	31.7884	54.6366	8.94016	0.163629	-2.6115	6.91974e-12	7.18235e-10	2-nitropropane dioxygenase	368223	369158
MSMEG_0333	76.5707	124.002	29.1389	0.234986	-2.08935	1.04191e-13	1.29936e-11	carboxyl transferase domain-containing protein	369275	370873
MSMEG_0334	71.0292	110.244	31.8144	0.288582	-1.79295	4.05805e-05	0.00138396	acetyl-/propionyl-coenzyme A carboxylase subunit alpha	370879	372884
MSMEG_0335	31.2248	52.6509	9.79877	0.186108	-2.42579	9.796e-11	9.19668e-09	enoyl-CoA hydratase/isomerase	372889	373643
MSMEG_0336	43.368	72.8932	13.8429	0.189906	-2.39664	1.04344e-12	1.18619e-10	hypothetical protein	373643	374433
MSMEG_0337	89.1607	147.368	30.9529	0.210037	-2.25128	1.07736e-16	2.02289e-14	hypothetical protein	374438	376188
MSMEG_0338	101.364	167.768	34.9607	0.208387	-2.26266	1.03787e-17	2.28336e-15	acyl-CoA dehydrogenase	376204	377340
MSMEG_0339	20.4612	30.2795	10.6429	0.351488	-1.50845	0.000311774	0.0081407	FMN-dependent monooxygenase	377377	378393
MSMEG_0360	306.816	409.841	203.79	0.497242	-1.00798	2.28412e-06	0.000104862	hypothetical protein	401170	401343
MSMEG_0385	170.617	108.704	232.531	2.13912	1.09702	8.93433e-07	4.41721e-05	glycosyl transferase family protein	433614	434870
MSMEG_0406	2938.98	1031.87	4846.09	4.69643	2.23156	1.92483e-19	4.59513e-17	acyl-CoA dehydrogenase	468441	470276
MSMEG_0427	61.1196	22.5383	99.7008	4.42362	2.14523	4.5599e-05	0.00152073	nitrite reductase [NAD(P)H]%2C large subunit	501440	504015
MSMEG_0431	29.218	13.3665	45.0696	3.37184	1.75354	4.84766e-06	0.000205607	hypothetical protein	506807	507498
MSMEG_0432	75.4399	41.9204	108.959	2.5992	1.37807	6.73551e-07	3.43162e-05	bifunctional uroporphyrinogen-III synthetase/response regulator domain-containing protein	507503	508656
MSMEG_0433	40.1422	17.1835	63.1009	3.67218	1.87664	4.03873e-06	0.000173499	nitrite extrusion protein	508691	510100
MSMEG_0435	156.531	92.081	220.98	2.39985	1.26294	1.10458e-07	6.47669e-06	allophanate hydrolase subunit 2	510873	511757
MSMEG_0436	145.974	92.2038	199.744	2.16633	1.11526	2.63244e-06	0.000119216	allophanate hydrolase subunit 1	511773	512405
MSMEG_0443	33.6875	20.5587	46.8163	2.2772	1.18726	0.000827501	0.0182432	carbon-nitrogen hydrolase	516901	517893
MSMEG_0473	48.5439	70.6351	26.4526	0.374497	-1.41697	5.21274e-06	0.000220532	LuxR family transcriptional regulator	550350	551168
MSMEG_0546	207.533	285.662	129.405	0.452998	-1.14242	3.96246e-07	2.12233e-05	hypothetical protein	623786	624613
MSMEG_0565	29.8874	16.2751	43.4997	2.67278	1.41834	0.000210336	0.00586799	glycosyl transferase family protein	640338	641431
MSMEG_0566	65.2041	32.9392	97.469	2.95906	1.56514	5.16487e-08	3.15001e-06	aliphatic amidase	641436	642280
MSMEG_0567	80.1657	27.221	133.11	4.88999	2.28983	1.61663e-14	2.27021e-12	selenophosphate synthetase	642290	643711
MSMEG_0568	185.43	62.0884	308.771	4.97309	2.31414	4.42995e-21	1.25473e-18	radical SAM domain-containing protein	643711	644760
MSMEG_0569	579.413	233.852	924.975	3.95539	1.98382	2.98599e-20	7.7967e-18	potassium transport flavoprotein	644774	646041
MSMEG_0570	82.6557	36.1302	129.181	3.57543	1.83812	9.67159e-11	9.13118e-09	hypothetical protein	646046	646330
MSMEG_0571	481.03	190.286	771.774	4.05587	2.02001	4.18747e-20	1.07657e-17	carbon-nitrogen hydrolase	646339	647233
MSMEG_0572	491.944	181.26	802.629	4.42806	2.14667	1.18035e-22	4.19677e-20	hypothetical protein	647243	647764
MSMEG_0615	170.764	280.61	60.9171	0.217088	-2.20365	9.81572e-15	1.40197e-12	ATPase AAA	691998	693763
MSMEG_0616	56.8392	95.1797	18.4988	0.194357	-2.36322	4.03559e-06	0.000173499	hypothetical protein	693768	695316
MSMEG_0617	522.866	897.752	147.981	0.164835	-2.60091	4.15716e-10	3.61824e-08	ftsk/SpoIIIE family protein	695321	699290
MSMEG_0618	163.307	281.704	44.9096	0.159421	-2.64909	6.1044e-06	0.000256954	PE family protein	699295	699602
MSMEG_0619	177.96	311.539	44.3812	0.142458	-2.81139	1.51662e-24	6.03433e-22	PPE family protein	699604	701175
MSMEG_0620	325.104	548.895	101.313	0.184577	-2.43771	7.87931e-28	3.87268e-25	PE family protein	701225	701518
MSMEG_0621	266.342	449.603	83.0816	0.184789	-2.43605	4.77297e-27	2.15571e-24	low molecular weight protein antigen 7	701553	701840
MSMEG_0622	216.322	365.213	67.431	0.184635	-2.43725	5.30454e-10	4.56929e-08	DNA-binding protein	701853	702734
MSMEG_0623	96.2858	162.826	29.7453	0.182681	-2.4526	2.53373e-20	6.72083e-18	secretion protein Snm4	702737	704164
MSMEG_0624	87.2727	145.108	29.4369	0.202861	-2.30144	5.92189e-17	1.16424e-14	subtilase	704172	705547
MSMEG_0626	48.899	81.4312	16.3667	0.200988	-2.31482	7.86904e-13	9.06893e-11	hypothetical protein	705552	706432
MSMEG_0643	27033.5	36438.8	17628.2	0.483775	-1.04759	2.60019e-05	0.000944605	extracellular solute-binding protein	725071	726722
MSMEG_0657	53.7447	32.2694	75.22	2.331	1.22095	7.40954e-05	0.0023766	Rieske (2Fe-2S) domain-containing protein	738064	739248
MSMEG_0687	41.8947	55.9762	27.8133	0.496877	-1.00904	0.00206392	0.0381528	hypothetical protein	770334	771569
MSMEG_0688	421.538	622.569	220.506	0.354188	-1.49741	2.52634e-12	2.77748e-10	aminotransferase	771588	772862
MSMEG_0726	422.923	576.484	269.362	0.46725	-1.09773	2.34104e-07	1.30404e-05	hypothetical protein	813145	813267
MSMEG_0728	711.12	973.997	448.243	0.46021	-1.11964	7.64075e-08	4.59297e-06	hypothetical protein	814372	814680
MSMEG_0752	498.346	299.477	697.215	2.32811	1.21916	4.38274e-09	3.32909e-07	fructose-bisphosphate aldolase	838859	839896
MSMEG_0778	46.7522	30.0663	63.4382	2.10994	1.0772	0.000563679	0.0133333	transcriptional regulator	861746	862510
MSMEG_0779	120.904	75.8498	165.958	2.18799	1.12961	7.23974e-06	0.000300954	short chain dehydrogenase	862519	863295
MSMEG_0780	73.9684	49.1063	98.8305	2.01258	1.00905	0.000198356	0.00558975	phosphotransferase enzyme family protein	863307	864413
MSMEG_0911	6445.16	11509.6	1380.68	0.119959	-3.05939	1.69778e-21	5.15848e-19	isocitrate lyase	995201	996487
MSMEG_0912	419.226	577.347	261.105	0.45225	-1.14481	2.8318e-08	1.82711e-06	3-hydroxybutyryl-CoA dehydrogenase	996618	997478
MSMEG_1082	98.549	24.5089	172.589	7.0419	2.81596	1.13333e-10	1.05805e-08	response regulator	1146756	1147487
MSMEG_1145	63.7421	85.4229	42.0613	0.492389	-1.02213	0.000253595	0.00685732	virulence factor Mce family protein	1207678	1208706
MSMEG_1153	71.9268	47.0595	96.7941	2.05685	1.04043	0.000242058	0.006588	FAD dependent oxidoreductase	1216141	1217537
MSMEG_1167	109.553	154.521	64.5841	0.417962	-1.25856	8.55421e-05	0.00268198	cytochrome P450	1228550	1229989
MSMEG_1169	60.5743	96.0335	25.1151	0.261524	-1.93498	1.73153e-10	1.57259e-08	integral membrane transporter	1230896	1232140
MSMEG_1177	48.4591	18.5691	78.349	4.21931	2.07701	5.71904e-10	4.90107e-08	cytosine/purines uracil thiamine allantoin permease	1236938	1238374
MSMEG_1184	405.302	208.94	601.664	2.87961	1.52587	8.73008e-09	6.23505e-07	serine esterase%2C cutinase	1246704	1247582
MSMEG_1193	50.2492	79.7857	20.7126	0.259603	-1.94562	2.60446e-10	2.31506e-08	TROVE domain-containing protein	1259580	1261274
MSMEG_1212	34.296	47.3871	21.2049	0.447483	-1.16009	0.000403332	0.0101051	hypothetical protein	1282273	1282482
MSMEG_1219	37.6697	19.8217	55.5177	2.80086	1.48587	3.61839e-05	0.0012519	ABC transporter permease	1288458	1289457
MSMEG_1220	30.5324	14.9232	46.1416	3.09194	1.62851	1.87906e-05	0.000702482	ABC transporter permease	1289462	1290333
MSMEG_1226	48.2756	30.7464	65.8049	2.14024	1.09778	0.000344451	0.0088692	sulfatase-modifying factor 1	1295995	1296870
MSMEG_1232	31.1704	7.66337	54.6774	7.1349	2.83489	2.31239e-06	0.00010558	ABC transporter substrate-binding protein	1302007	1303464
MSMEG_1292	36.3226	21.5726	51.0726	2.36747	1.24335	0.000337566	0.00874584	FAD binding domain-containing protein	1385110	1385990
MSMEG_1293	526.354	211.492	841.216	3.97753	1.99187	4.2912e-20	1.08652e-17	xanthine/uracil permeases family protein	1386036	1387940
MSMEG_1294	627.833	256.891	998.775	3.88793	1.959	9.72979e-20	2.3911e-17	OHCU decarboxylase / 2-oxo-4-hydroxy-4-carboxy-5-ureidoimidazoline decarboxylase	1387942	1388444
MSMEG_1295	178.944	79.1874	278.701	3.51952	1.81538	1.85938e-14	2.54689e-12	transthyretin / 5-hydroxyisourate hydrolase	1388449	1388762
MSMEG_1296	597.342	315.727	878.957	2.78392	1.47712	2.92437e-09	2.2836e-07	uricase	1388764	1389663
MSMEG_1297	186.021	81.8339	290.209	3.54631	1.82632	1.90565e-14	2.56818e-12	hydroxydechloroatrazine ethylaminohydrolase	1389680	1391034
MSMEG_1298	154.684	66.3151	243.052	3.66511	1.87386	5.30715e-14	6.87502e-12	guanine deaminase	1391039	1392369
MSMEG_1299	104.836	38.4581	171.215	4.45199	2.15445	2.67025e-15	4.0566e-13	oxidoreductase%2C 2OG-Fe(II) oxygenase	1392514	1393572
MSMEG_1413	66.9495	112.941	20.9581	0.185566	-2.42999	3.55471e-07	1.92242e-05	ornithine--oxo-acid transaminase	1515608	1516872
MSMEG_1414	49.1068	82.5702	15.6434	0.189456	-2.40006	0.00021536	0.00597037	amidinotransferase	1516877	1517760
MSMEG_1419	53.0399	80.7594	25.3203	0.313527	-1.67334	2.63405e-08	1.71275e-06	hypothetical protein	1521559	1522269
MSMEG_1420	50.3693	32.8379	67.9008	2.06776	1.04807	0.000629225	0.0145839	transcriptional regulatory protein	1522270	1522872
MSMEG_1421	624.712	144.249	1105.18	7.66159	2.93764	8.82009e-09	6.27202e-07	hypothetical protein	1522905	1523063
MSMEG_1422	991.081	246.459	1735.7	7.04256	2.8161	2.20702e-17	4.61019e-15	hypothetical protein	1523066	1523370
MSMEG_1423	2192.07	448.541	3935.6	8.77424	3.13327	7.6697e-51	1.6021e-47	radical SAM domain-containing protein	1523375	1524545
MSMEG_1424	2246.39	450.7	4042.09	8.96845	3.16486	5.89004e-52	1.40612e-48	FMN-dependent dehydrogenase	1524550	1525745
MSMEG_1425	229.013	127.287	330.738	2.59837	1.37761	3.17022e-10	2.80043e-08	creatininase subfamily protein	1525942	1526606
MSMEG_1426	380.265	237.426	523.104	2.20322	1.13962	7.32932e-08	4.43769e-06	membrane sugar transferase	1526611	1528019
MSMEG_1530	32.6095	56.4747	8.74427	0.154835	-2.69119	2.29468e-10	2.05061e-08	integral membrane protein	1618493	1619572
MSMEG_1597	652.818	304.492	1001.14	3.28791	1.71717	8.25867e-17	1.58633e-14	transcription factor WhiB	1683664	1683954
MSMEG_1612	36.3218	12.623	60.0206	4.75487	2.24941	7.20658e-10	6.14435e-08	extracellular solute-binding protein	1700804	1701661
MSMEG_1613	31.7487	10.8042	52.6932	4.87711	2.28603	4.47519e-09	3.38393e-07	polar amino acid ABC transporter inner membrane protein	1701672	1702463
MSMEG_1627	49.6704	30.3113	69.0295	2.27735	1.18736	0.000171259	0.00492584	hypothetical protein	1719198	1719260
MSMEG_1669	1037.35	1425.18	649.521	0.455747	-1.1337	1.19735e-08	8.33708e-07	succinate dehydrogenase iron-sulfur subunit	1763124	1763909
MSMEG_1670	4096.84	5742.14	2451.54	0.426938	-1.2279	2.02597e-10	1.82022e-08	succinate dehydrogenase flavoprotein subunit	1763912	1765666
MSMEG_1671	2183.6	2993.15	1374.04	0.459063	-1.12324	1.88789e-08	1.25692e-06	succinate dehydrogenase hydrophobic membrane anchor protein SdhD	1765677	1766143
MSMEG_1672	4138.42	6037.97	2238.87	0.370798	-1.4313	4.49568e-11	4.44541e-09	succinate dehydrogenase%2C cytochrome b556 subunit	1766148	1766560
MSMEG_1738	1367	2496.38	237.611	0.0951824	-3.39316	5.47131e-26	2.34439e-23	transmembrane protein	1831699	1832286
MSMEG_1762	125.97	190.927	61.0136	0.319565	-1.64582	6.27063e-09	4.59599e-07	piperideine-6-carboxylic acid dehydrogenase	1852964	1854547
MSMEG_1764	87.6007	154.607	20.5946	0.133206	-2.90827	4.31031e-05	0.00144638	L-lysine aminotransferase	1855136	1856500
MSMEG_1821	925.989	489.005	1362.97	2.78724	1.47884	6.1206e-07	3.14712e-05	acyl-CoA dehydrogenase	1896033	1897202
MSMEG_1872	467.951	625.046	310.856	0.497332	-1.00772	9.87433e-07	4.7968e-05	hypothetical protein	1948794	1949663
MSMEG_1885	121.495	165.845	77.1448	0.465162	-1.10419	1.24194e-05	0.000488332	2Fe-2S iron-sulfur cluster binding domain-containing protein	1963982	1965133
MSMEG_1887	34.4911	49.4356	19.5467	0.395398	-1.33862	0.00107018	0.0226376	hypothetical protein	1966654	1967082
MSMEG_1953	35.9266	56.4956	15.3577	0.271839	-1.87917	2.73432e-08	1.77106e-06	transcription factor WhiB	2031777	2032088
MSMEG_1987	69.0376	31.3015	106.774	3.41114	1.77025	1.51401e-08	1.02848e-06	hypothetical protein	2070195	2070575
MSMEG_1988	41.4419	12.532	70.3518	5.61378	2.48897	1.16386e-08	8.1378e-07	hypothetical protein	2070610	2071146
MSMEG_1989	47.9362	15.0267	80.8456	5.38012	2.42764	2.06631e-11	2.08013e-09	phenoxybenzoate dioxygenase subunit beta	2071147	2072145
MSMEG_1990	37.2767	9.7925	64.7608	6.6133	2.72537	1.7875e-12	1.99139e-10	hypothetical protein	2072174	2073247
MSMEG_1999	243.167	415.557	70.7774	0.170319	-2.55369	6.52497e-29	4.03848e-26	hypothetical protein	2081235	2081378
MSMEG_2010	1145.32	1552.68	737.959	0.475281	-1.07315	2.33047e-08	1.52723e-06	stress responsive A/B barrel domain superfamily protein	2089639	2089956
MSMEG_2027	71.769	95.8133	47.7247	0.498102	-1.00549	0.000215435	0.00597037	hypothetical protein	2106472	2106894
MSMEG_2097	71.2857	46.9375	95.6338	2.03747	1.02678	0.000156325	0.00454321	acyl-coenzyme A:6-aminopenicillanic acid acyl-transferase	2173038	2174138
MSMEG_2100	72.5704	48.0016	97.1391	2.02366	1.01697	0.000351473	0.00900838	peptidase M20/M25/M40	2176102	2177433
MSMEG_2113	38.1773	14.4942	61.8604	4.26793	2.09354	2.43083e-08	1.58678e-06	hypothetical protein	2190383	2190532
MSMEG_2116	439.053	234.507	643.598	2.74447	1.45653	5.11603e-12	5.37698e-10	PTS system%2C glucose-specific IIBC component	2190853	2192436
MSMEG_2121	283.27	71.1361	495.404	6.96418	2.79995	4.21917e-33	3.71087e-30	multiphosphoryl transfer protein (MTP)	2197776	2200198
MSMEG_2122	245.978	55.7395	436.217	7.82599	2.96827	3.06852e-35	2.84878e-32	dihydroxyacetone kinase subunit DhaL	2200203	2200831
MSMEG_2123	487.223	125.128	849.318	6.78761	2.7629	2.03332e-35	1.99875e-32	dihydroxyacetone kinase subunit DhaK	2200833	2201831
MSMEG_2124	420.147	88.0039	752.289	8.54836	3.09565	1.99522e-28	1.14973e-25	glycerol uptake facilitator%2C MIP channel	2201841	2202608
MSMEG_2130	195.008	334.458	55.5593	0.166118	-2.58972	5.13011e-28	2.71966e-25	acyl-CoA dehydrogenase	2205201	2206381
MSMEG_2131	176.619	307.336	45.9029	0.149357	-2.74316	7.1578e-15	1.05853e-12	long-chain-fatty-acid--ACP ligase	2206386	2207958
MSMEG_2132	35.3774	54.1451	16.6096	0.306761	-1.70481	0.00209951	0.038725	acyl carrier protein	2207963	2208228
MSMEG_2184	35.3368	8.74064	61.9329	7.08562	2.82489	4.10175e-13	4.8613e-11	amino acid permease	2260965	2262506
MSMEG_2187	46.878	21.6678	72.0882	3.32697	1.73421	8.47819e-08	5.04196e-06	urea amidolyase	2263972	2265985
MSMEG_2188	32.9322	51.2929	14.5715	0.284084	-1.81561	4.39854e-07	2.33346e-05	integral membrane protein	2267657	2268578
MSMEG_2189	46.212	29.2595	63.1645	2.15877	1.11021	0.000393972	0.00991515	allophanate hydrolase	2265990	2267603
MSMEG_2346	94.0494	50.7289	137.37	2.70792	1.43719	0.00171313	0.0329059	phytoene synthase	2426034	2426973
MSMEG_2425	5907.68	3197.6	8617.75	2.69507	1.43032	3.3061e-13	3.9463e-11	ammonium transporter	2508282	2509631
MSMEG_2426	7568.23	4760.04	10376.4	2.1799	1.12426	7.57242e-09	5.47804e-07	nitrogen regulatory protein P-II	2509665	2510003
MSMEG_2427	1293.53	617.469	1969.59	3.18977	1.67345	1.05626e-16	2.0058e-14	PII uridylyl-transferase	2510091	2512565
MSMEG_2451	348.217	211.256	485.178	2.29664	1.19952	0.00109795	0.0230791	HAD-superfamily hydrolase	2533009	2533785
MSMEG_2456	165.569	107.12	224.017	2.09127	1.06438	3.37823e-06	0.000148172	5%2C10-methylenetetrahydromethanopterin reductase	2536199	2537189
MSMEG_2457	66.9136	41.8445	91.9828	2.1982	1.13633	4.2702e-05	0.00144076	hypothetical protein	2537198	2537507
MSMEG_2462	136.247	85.2521	187.241	2.19632	1.13509	2.24606e-06	0.000103399	carbon-monoxide dehydrogenase	2540984	2543309
MSMEG_2491	32.7371	20.1298	45.3445	2.25261	1.1716	0.00181516	0.0344695	acetylornithine deacetylase	2577403	2578571
MSMEG_2493	42.7622	24.9819	60.5425	2.42345	1.27706	0.000126046	0.0037816	aminotransferase%2C class I and II family protein	2578576	2579775
MSMEG_2494	58.8144	36.7788	80.8499	2.19828	1.13637	0.000314453	0.00819784	Xaa-Pro aminopeptidase	2579779	2580941
MSMEG_2522	189.218	53.4973	324.94	6.07394	2.60263	6.45893e-21	1.76943e-18	efflux ABC transporter permease	2608371	2609551
MSMEG_2523	241.863	41.2123	442.514	10.7374	3.42458	2.93184e-12	3.18143e-10	efflux ABC transporter permease	2609556	2610118
MSMEG_2524	616.999	113.492	1120.51	9.87301	3.30349	1.36289e-08	9.33414e-07	ABC transporter ATP-binding protein	2610123	2610845
MSMEG_2525	583.665	82.3384	1084.99	13.1772	3.71998	1.40969e-28	8.41335e-26	amino acid permease	2610917	2612377
MSMEG_2526	1343.83	277.759	2409.9	8.67623	3.11707	5.99126e-38	7.15143e-35	tyramine oxidase	2612646	2614619
MSMEG_2527	25.8524	41.655	10.0497	0.241261	-2.05133	0.00095879	0.0206208	hypothetical protein	2614912	2615016
MSMEG_2542	32.5537	58.5315	6.57584	0.112347	-3.15397	4.85587e-16	8.45276e-14	hypothetical protein	2627178	2628050
MSMEG_2569	45.231	11.5837	78.8784	6.80945	2.76754	6.01432e-07	3.10202e-05	oxidoreductase%2C 2OG-Fe(II) oxygenase	2652955	2653929
MSMEG_2570	45.2043	11.6133	78.7954	6.78496	2.76234	4.99737e-10	4.327e-08	xanthine/uracil permease	2653937	2655358
MSMEG_2601	253.392	347.527	159.258	0.45826	-1.12576	5.14914e-07	2.68897e-05	protocatechuate 3%2C4-dioxygenase subunit beta	2683715	2684461
MSMEG_2691	29.9811	42.8227	17.1396	0.400245	-1.32104	0.000256905	0.00692442	N-acetylglutamate synthase	2768315	2768797
MSMEG_2748	245.296	104.51	386.081	3.69419	1.88526	2.61138e-07	1.44499e-05	soluble pyridine nucleotide transhydrogenase	2818671	2820086
MSMEG_2757	60.2915	83.4487	37.1342	0.444995	-1.16814	6.13598e-05	0.00199104	glutathione S-transferase domain-containing protein	2825532	2825897
MSMEG_2798	284.94	177.587	392.293	2.20902	1.14341	1.34219e-07	7.62905e-06	hypothetical protein	2864841	2865649
MSMEG_2926	236.39	134.243	338.538	2.52183	1.33447	0.00173841	0.033315	glycine betaine/carnitine/choline transport ATP-binding protein opuCA	2988898	2990070
MSMEG_2977	47.4675	67.2239	27.7111	0.41222	-1.27851	3.34133e-05	0.00116814	hypothetical protein	3042909	3043118
MSMEG_2978	208.481	69.5254	347.436	4.99725	2.32113	8.07577e-22	2.5463e-19	ABC transporter ATP-binding protein	3043394	3044086
MSMEG_2979	737.801	241.819	1233.78	5.10209	2.35109	5.37064e-28	2.71966e-25	ABC transporter ATP-binding protein	3044086	3044894
MSMEG_2980	451.252	141.973	760.53	5.35687	2.42139	3.29764e-28	1.83689e-25	hypothetical protein	3044899	3046018
MSMEG_2981	679.994	199.601	1160.39	5.81352	2.53941	6.62347e-32	5.53424e-29	branched-chain amino acid ABC transporter permease	3046023	3046903
MSMEG_2982	6794.11	2399.25	11189	4.66354	2.22142	5.27885e-28	2.71966e-25	periplasmic binding protein	3046939	3048207
MSMEG_3117	214.97	136.201	293.74	2.15667	1.10881	1.63397e-06	7.69162e-05	cytochrome aa3 controlling protein	3191877	3192839
MSMEG_3163	362.382	219.496	505.268	2.30195	1.20285	5.81827e-09	4.30218e-07	gp55 protein	3238864	3239595
MSMEG_3164	577.399	360.535	794.263	2.20301	1.13948	1.23806e-08	8.54926e-07	hypothetical protein	3239637	3239999
MSMEG_3177	34.2141	45.8346	22.5937	0.492941	-1.02051	0.00232921	0.0418532	transcriptional regulatory protein	3252280	3252924
MSMEG_3203	56.2184	84.3848	28.0521	0.332431	-1.58887	9.67317e-07	4.71278e-05	transporter LysE family protein	3283047	3283682
MSMEG_3231	42.9884	27.2065	58.7702	2.16015	1.11113	0.000814226	0.017998	cysteine ABC transporter permease/ATP-binding protein	3313484	3314999
MSMEG_3232	359.98	205.795	514.164	2.49842	1.32102	0.00266508	0.0466347	cytochrome D ubiquinol oxidase subunit II	3315095	3316147
MSMEG_3233	456.927	278.235	635.618	2.28447	1.19186	2.11261e-08	1.38991e-06	cytochrome D ubiquinol oxidase subunit 1	3316161	3317624
MSMEG_3297	298.611	157.882	439.339	2.78272	1.47649	2.15557e-07	1.20747e-05	CadC family transcriptional regulator	3376204	3377424
MSMEG_3298	42.4337	25.2462	59.6211	2.36158	1.23975	0.0001643	0.00475021	response regulator receiver domain-containing protein	3377556	3378146
MSMEG_3300	94.868	55.9226	133.813	2.39283	1.25872	8.73662e-07	4.33228e-05	oxidoreductase%2C Gfo/Idh/MocA family protein	3379143	3380224
MSMEG_3301	165.168	93.599	236.737	2.52927	1.33872	4.18938e-08	2.62205e-06	hypothetical protein	3380231	3381091
MSMEG_3302	50.7067	27.405	74.0085	2.70055	1.43325	3.55813e-06	0.000155248	short-chain dehydrogenase/reductase SDR	3381095	3381979
MSMEG_3317	112.722	55.5768	169.866	3.05642	1.61184	1.7579e-10	1.5879e-08	dihydrodipicolinate reductase N-terminus domain-containing protein	3394773	3395748
MSMEG_3357	528.938	332.973	724.904	2.17707	1.12239	4.15607e-08	2.61098e-06	metal-dependent phosphohydrolase	3431438	3432004
MSMEG_3397	98.1976	60.3268	136.068	2.25552	1.17346	9.33899e-06	0.000375153	acetylornithine deacetylase	3467633	3468964
MSMEG_3401	213.899	135.455	292.343	2.15824	1.10985	5.24192e-07	2.7289e-05	LamB/YcsF family protein	3473847	3474640
MSMEG_3402	287.71	178.408	397.011	2.22529	1.154	5.87091e-08	3.56759e-06	cytosine permease	3474657	3476014
MSMEG_3403	187.86	111.309	264.411	2.37547	1.24821	4.54973e-08	2.82688e-06	formamidase	3476019	3477016
MSMEG_3465	149.168	215.981	82.3555	0.38131	-1.39097	1.72532e-09	1.40643e-07	fatty-acid--CoA ligase	3532122	3533981
MSMEG_3472	42.4294	26.9889	57.8699	2.14422	1.10045	0.000350822	0.00900838	hypothetical protein	3539153	3540352
MSMEG_3473	28.9095	16.2985	41.5205	2.5475	1.34908	0.000239266	0.00653329	uracil phosphoribosyltransferase	3540363	3540992
MSMEG_3553	36.9377	18.6959	55.1795	2.95143	1.56141	4.63115e-06	0.000197932	phenylhydantoinase	3612964	3614376
MSMEG_3554	36.2297	20.4828	51.9765	2.53756	1.34344	0.000117571	0.00355287	N5%2CN10-methylene- tetrahydromethanopterin reductase	3614417	3615436
MSMEG_3560	45.2686	26.0257	64.5115	2.47876	1.30962	6.17878e-05	0.00200104	hypothetical protein	3621505	3621867
MSMEG_3566	214.312	328.149	100.475	0.306186	-1.70752	7.32963e-14	9.2792e-12	FadD16 protein	3627011	3627553
MSMEG_3611	152.275	98.344	206.206	2.09678	1.06818	3.8313e-06	0.000165439	phosphoketolase	3674267	3676639
MSMEG_3616	107.645	148.567	66.7225	0.449106	-1.15487	2.55248e-06	0.000115909	integral membrane protein	3679739	3680041
MSMEG_3619	266.108	150.353	381.864	2.53979	1.34471	1.8502e-09	1.49689e-07	short chain dehydrogenase	3682273	3682944
MSMEG_3622	90.6944	53.0793	128.31	2.41732	1.27341	3.82245e-06	0.000165439	hypothetical protein	3685389	3686027
MSMEG_3623	231.965	134.331	329.599	2.45364	1.29492	1.82681e-08	1.22112e-06	urease accessory protein UreG	3686027	3686713
MSMEG_3624	87.9274	56.6346	119.22	2.10508	1.07387	4.11635e-05	0.00139814	urease accessory protein uref	3686744	3687379
MSMEG_3627	181.093	118.202	243.985	2.06414	1.04554	7.996e-06	0.000326702	urease subunit gamma	3689452	3689754
MSMEG_3629	101.795	156.996	46.5939	0.296784	-1.75251	4.02586e-12	4.2851e-10	hypothetical protein	3690396	3691169
MSMEG_3683	90.6748	122.164	59.1861	0.484482	-1.04548	4.15273e-05	0.00140478	hypothetical protein	3748660	3749223
MSMEG_3811	2831.17	4298.09	1364.25	0.317408	-1.65559	4.91316e-13	5.78196e-11	universal stress protein family protein	3881645	3882088
MSMEG_3973	220.636	91.0565	350.215	3.84612	1.9434	7.34996e-07	3.71073e-05	N-methylhydantoinase	4039051	4041017
MSMEG_3992	145.123	55.6477	234.599	4.21579	2.0758	3.55103e-16	6.3129e-14	integral membrane transporter	4063918	4065294
MSMEG_3993	84.9589	27.4488	142.469	5.19036	2.37584	1.65023e-16	3.03043e-14	Asp/Glu racemase	4065447	4066218
MSMEG_3994	163.137	58.0009	268.272	4.62531	2.20955	5.64453e-19	1.32853e-16	short chain dehydrogenase	4066230	4067007
MSMEG_3995	160.463	64.3822	256.543	3.98469	1.99447	6.5418e-16	1.0932e-13	N-carbamoyl-L-amino acid amidohydrolase	4067064	4068380
MSMEG_3996	219.164	96.7741	341.555	3.5294	1.81942	2.30078e-15	3.56003e-13	phenylhydantoinase	4068425	4069888
MSMEG_3997	462.972	207.236	718.707	3.46806	1.79413	2.15016e-17	4.54827e-15	regulatory protein	4070103	4071197
MSMEG_4006	119.854	58.299	181.409	3.1117	1.6377	1.70097e-10	1.5618e-08	CdaR family transcriptional regulator	4079904	4081382
MSMEG_4008	135.174	53.2119	217.137	4.08061	2.02878	0.000228025	0.0062673	oxidoreductase%2C 2OG-Fe(II) oxygenase	4082574	4083528
MSMEG_4010	20.485	7.0826	33.8875	4.78461	2.2584	0.000652216	0.0149714	glyoxalase	4083868	4084278
MSMEG_4011	43.0678	11.8036	74.332	6.2974	2.65476	1.88169e-14	2.5565e-12	pyrimidine permease RutG	4084288	4085598
MSMEG_4012	91.7919	17.6144	165.969	9.42237	3.23609	2.81415e-27	1.30631e-24	phenylhydantoinase	4085598	4087019
MSMEG_4013	54.2112	24.0652	84.3572	3.50537	1.80957	6.24804e-09	4.59599e-07	oxidoreductase	4087035	4088050
MSMEG_4298	10723	20938.7	507.327	0.0242291	-5.36711	2.8163e-53	9.41264e-50	3-methyl-2-oxobutanoate hydroxymethyltransferase	4386689	4387552
MSMEG_4299	149.082	87.7806	210.384	2.3967	1.26105	1.31479e-07	7.52446e-06	enoyl-CoA hydratase/isomerase	4387638	4388423
MSMEG_4301	1079.39	1441.43	717.344	0.497662	-1.00676	3.73267e-07	2.00568e-05	fatty-acid--CoA ligase	4389120	4390904
MSMEG_4303	49.8161	70.4197	29.2125	0.414835	-1.26939	4.14902e-05	0.00140478	methyltransferase	4393133	4394689
MSMEG_4365	208.475	282.811	134.139	0.474306	-1.07611	1.49766e-06	7.08993e-05	hypothetical protein	4450884	4453014
MSMEG_4367	779.305	333.515	1225.09	3.67328	1.87707	1.18479e-19	2.86943e-17	formamidase	4454720	4455976
MSMEG_4368	813	395.582	1230.42	3.1104	1.6371	9.11367e-16	1.49312e-13	regulatory protein%2C FmdB family protein	4455998	4456285
MSMEG_4381	415.343	232.26	598.426	2.57654	1.36543	1.71031e-10	1.5618e-08	amidase	4468358	4469371
MSMEG_4382	170.105	95.3469	244.862	2.56812	1.36071	5.42487e-09	4.06524e-07	dehydrogenase/reductase SDR family protein member 10	4469384	4470145
MSMEG_4394	115.881	156.402	75.3596	0.481832	-1.0534	1.45037e-05	0.000557176	LysR family transcriptional regulator	4486041	4486934
MSMEG_4396	274.037	379.565	168.508	0.443951	-1.17153	3.21189e-08	2.05647e-06	isochorismatase hydrolase	4487275	4488018
MSMEG_4456	119.172	77.0353	161.309	2.09396	1.06624	2.85118e-05	0.00102026	hypothetical protein	4535851	4536666
MSMEG_4459	24.1572	11.4444	36.8699	3.22165	1.6878	4.81378e-05	0.00158665	agmatinase	4539389	4540344
MSMEG_4501	214.344	50.9945	377.694	7.40656	2.8888	4.75136e-25	1.93659e-22	sodium:dicarboxylate symporter	4578798	4580148
MSMEG_4509	141.842	249.223	34.4617	0.138276	-2.85437	2.74284e-09	2.1723e-07	MbtG protein	4584015	4585299
MSMEG_4510	147.149	259.612	34.686	0.133607	-2.90393	2.49813e-29	1.60563e-26	peptide synthetase mbtf	4585320	4589755
MSMEG_4511	387.375	701.48	73.2692	0.104449	-3.25912	5.67348e-16	9.62757e-14	linear gramicidin synthetase subunit B	4589760	4595207
MSMEG_4512	142.672	259.008	26.3359	0.10168	-3.29789	9.66815e-07	4.71278e-05	polyketide synthase	4595216	4598197
MSMEG_4513	70.7582	130.089	11.4277	0.0878454	-3.50889	8.53666e-15	1.25137e-12	polyketide synthase	4598202	4599485
MSMEG_4514	26.079	46.9009	5.25701	0.112088	-3.1573	3.85972e-09	2.9587e-07	thioesterase	4599500	4600228
MSMEG_4515	256.489	459.136	53.842	0.117268	-3.09212	3.59348e-21	1.07233e-18	non-ribosomal peptide synthetase	4600233	4603738
MSMEG_4516	32.0974	51.8106	12.3843	0.239031	-2.06473	7.84426e-07	3.913e-05	2%2C3-dihydroxybenzoate-AMP ligase	4603836	4605512
MSMEG_4524	96.967	156.633	37.3007	0.23814	-2.07012	2.23328e-15	3.48789e-13	salicylate synthase MbtI	4611535	4612887
MSMEG_4536	80.3513	113.363	47.3397	0.417594	-1.25983	3.18726e-06	0.000141655	hypothetical protein	4624067	4625287
MSMEG_4567	150.436	99.2242	201.648	2.03225	1.02308	2.46967e-05	0.000901106	hypothetical protein	4659602	4660424
MSMEG_4570	190.49	110.276	270.705	2.4548	1.29561	2.1059e-08	1.38991e-06	hypothetical protein	4661412	4663040
MSMEG_4635	726.96	171.189	1282.73	7.49305	2.90555	6.46671e-40	9.82411e-37	ammonium transporter	4722638	4723969
MSMEG_4636	302.45	92.8066	512.094	5.51786	2.46411	4.99017e-24	1.85313e-21	hypothetical protein	4723973	4724191
MSMEG_4637	63.9071	19.1856	108.629	5.66198	2.50131	8.92088e-15	1.29632e-12	hypothetical protein	4724276	4725264
MSMEG_4638	62.6543	14.9952	110.313	7.35659	2.87904	5.67977e-18	1.28263e-15	vanillate O-demethylase	4725269	4726202
MSMEG_4639	21.5686	8.30554	34.8316	4.19378	2.06825	0.000387931	0.00981466	hypothetical protein	4726207	4726733
MSMEG_4643	43.0967	81.0224	5.1711	0.0638232	-3.96978	9.02824e-08	5.35003e-06	resuscitation-promoting factor	4728762	4729085
MSMEG_4685	240.844	117.275	364.413	3.10735	1.63568	3.05129e-13	3.69493e-11	oxidoreductase	4772005	4772915
MSMEG_4702	85.457	116.813	54.1007	0.463139	-1.11048	0.000151425	0.00441618	ABC transporter permease	4789876	4791876
MSMEG_4727	516.323	176.608	856.037	4.8471	2.27712	4.50484e-26	1.98106e-23	mycocerosic acid synthase	4819204	4825539
MSMEG_4728	126.077	35.1973	216.956	6.16401	2.62387	3.3035e-23	1.20011e-20	condensation domain-containing protein	4825597	4827035
MSMEG_4729	84.8343	26.5345	143.134	5.39427	2.43143	3.67706e-17	7.49358e-15	hypothetical protein	4827040	4828424
MSMEG_4730	97.7385	34.633	160.844	4.64425	2.21544	5.10297e-16	8.79131e-14	hypothetical protein	4828501	4829868
MSMEG_4731	91.0311	23.9638	158.098	6.59737	2.72189	4.01407e-21	1.15654e-18	acyl-CoA synthetase	4829885	4831618
MSMEG_4732	113.937	38.9607	188.913	4.8488	2.27763	1.89081e-17	4.05095e-15	glycosyl transferase family protein	4831644	4832453
MSMEG_4756	503.446	772.083	234.808	0.304123	-1.71727	2.50429e-16	4.49991e-14	4'-phosphopantetheinyl transferase	4852549	4852941
MSMEG_4757	10633.1	16775.5	4490.77	0.267699	-1.90132	2.76261e-22	9.23319e-20	fatty acid synthase	4852999	4862268
MSMEG_4920	2790.15	4379.76	1200.54	0.27411	-1.86717	4.7702e-21	1.32858e-18	acetyl-CoA acetyltransferase	5015379	5016614
MSMEG_4921	1749.76	2525.79	973.73	0.385515	-1.37514	3.53291e-12	3.78451e-10	methylmalonyl-CoA epimerase	5016676	5017149
MSMEG_4965	109.024	65.0085	153.039	2.35414	1.2352	3.28335e-07	1.79879e-05	hypothetical protein	5062989	5063429
MSMEG_5029	45.9971	29.4858	62.5083	2.11994	1.08403	0.000342898	0.00884284	alkanal monooxygenase subunit alpha	5125694	5126739
MSMEG_5047	54.9085	75.6748	34.1423	0.451171	-1.14825	9.1673e-05	0.0028398	drug resistance transporter Bcr/CflA subfamily protein	5145619	5146872
MSMEG_5084	166.005	80.7823	251.228	3.10994	1.63689	9.7798e-12	1.00264e-09	glucosyl-3-phosphoglycerate synthase	5182312	5183223
MSMEG_5102	24.77	35.1632	14.3769	0.408861	-1.29032	0.000840882	0.0184651	ABC transporter ATP-binding protein	5203097	5204719
MSMEG_5117	24.7893	41.6059	7.97269	0.191624	-2.38365	7.19318e-09	5.22632e-07	proline dehydrogenase	5215686	5216635
MSMEG_5119	56.7926	90.9365	22.6487	0.24906	-2.00543	5.92626e-11	5.75778e-09	1-pyrroline-5-carboxylate dehydrogenase	5216637	5218265
MSMEG_5184	200.906	279.546	122.267	0.437378	-1.19305	4.93715e-08	3.03326e-06	alpha-methylacyl-CoA racemase	5283647	5284738
MSMEG_5187	106.404	182.326	30.4818	0.167183	-2.5805	2.68572e-14	3.59048e-12	tetracycline-resistance determinant TetV	5286339	5287598
MSMEG_5230	129.323	200.784	57.8629	0.288185	-1.79494	7.65683e-13	8.94778e-11	hypothetical protein	5323505	5323840
MSMEG_5231	201.702	308.604	94.8003	0.307191	-1.70279	2.66334e-05	0.000965445	hypothetical protein	5323876	5324085
MSMEG_5245	151.712	203.303	100.121	0.492472	-1.02189	0.000835058	0.0183707	universal stress protein family protein	5336810	5337652
MSMEG_5358	552.084	134.124	970.044	7.23244	2.85448	8.6377e-38	9.62298e-35	acetamidase/formamidase	5439246	5440604
MSMEG_5359	105.551	37.4403	173.661	4.63835	2.21361	3.62307e-16	6.37318e-14	cyanate hydratase	5440718	5441163
MSMEG_5373	105.673	63.1339	148.211	2.34757	1.23117	3.2453e-06	0.000143093	nitrilase 2	5451846	5452871
MSMEG_5374	196.226	123.269	269.183	2.18371	1.12678	9.56128e-07	4.68559e-05	glutamate--ammonia ligase	5452917	5454350
MSMEG_5403	50.809	23.2045	78.4134	3.37923	1.7567	0.000504219	0.0121412	cadmium-translocating P-type ATPase	5484424	5486341
MSMEG_5418	673.831	1003.22	344.44	0.343334	-1.54232	3.05019e-14	4.04538e-12	iron permease	5496846	5497774
MSMEG_5420	746.306	1049.69	442.918	0.42195	-1.24486	1.26722e-09	1.05356e-07	Tat-translocated enzyme	5498980	5500266
MSMEG_5454	54.5066	85.1274	23.8858	0.280589	-1.83347	9.2463e-10	7.8434e-08	choloylglycine hydrolase	5538195	5539166
MSMEG_5478	102.17	66.4932	137.846	2.07308	1.05178	0.000894488	0.0193875	hydroxypyruvate isomerase	5561544	5562377
MSMEG_5480	57.7296	33.3489	82.1103	2.46216	1.29992	0.000161007	0.00466306	hypothetical protein	5563668	5563867
MSMEG_5505	384.896	577.393	192.4	0.333222	-1.58544	4.53506e-14	5.96735e-12	hypothetical protein	5589415	5589999
MSMEG_5519	38.712	55.9036	21.5204	0.384955	-1.37724	1.92094e-05	0.000716538	monooxygenase	5607496	5608626
MSMEG_5557	128.646	70.7325	186.559	2.63753	1.39919	1.334e-08	9.17387e-07	hypothetical protein	5646557	5647120
MSMEG_5612	246.363	350.889	141.836	0.40422	-1.30679	1.52354e-09	1.24803e-07	amino-acid acetyltransferase	5697737	5698330
MSMEG_5613	197.472	269.829	125.114	0.46368	-1.1088	2.86682e-07	1.58111e-05	transmembrane protein	5698339	5698731
MSMEG_5634	895.995	1203.69	588.297	0.488743	-1.03285	4.16017e-07	2.21403e-05	hypothetical protein	5720095	5720538
MSMEG_5659	57.6117	77.1216	38.1018	0.494049	-1.01727	0.000423009	0.0104724	ABC transporter ATP-binding protein	5749605	5751433
MSMEG_5660	92.7807	124.279	61.2821	0.4931	-1.02005	9.65389e-05	0.00296011	ABC transporter ATP-binding protein	5751438	5753386
MSMEG_5673	272.282	364.689	179.876	0.493231	-1.01967	2.02828e-06	9.38909e-05	transcriptional regulator	5764801	5765442
MSMEG_5726	574.224	378.692	769.757	2.03267	1.02338	0.000118614	0.00357789	hypothetical protein	5809341	5810558
MSMEG_5727	561.628	349.623	773.633	2.21276	1.14585	8.23539e-08	4.91506e-06	allantoicase	5810572	5811530
MSMEG_5728	317.363	190.008	444.718	2.34052	1.22683	2.01849e-08	1.33853e-06	polysaccharide deacetylase	5811535	5812430
MSMEG_5729	83.8851	20.3561	147.414	7.24176	2.85634	1.64179e-21	5.08073e-19	hydantoin racemase	5812505	5813208
MSMEG_5730	254.287	67.3608	441.213	6.55	2.71149	2.23663e-29	1.49505e-26	permease for cytosine/purines%2C uracil%2C thiamine%2C allantoin transporter	5813213	5814771
MSMEG_5731	66.6802	30.0493	103.311	3.43806	1.78159	2.35208e-09	1.8717e-07	GntR family transcriptional regulator	5814846	5815541
MSMEG_5884	60.4011	40.2163	80.5859	2.00381	1.00275	0.000510017	0.012228	3-hydroxyisobutyrate dehydrogenase	5945888	5946787
MSMEG_5912	208.251	112.075	304.426	2.71628	1.44163	3.251e-10	2.84437e-08	succinate-semialdehyde dehydrogenase	5971046	5972599
MSMEG_5921	29.093	39.7893	18.3967	0.462353	-1.11293	0.00178644	0.0340013	hypothetical protein	5980944	5981846
MSMEG_5987	27.1222	40.2071	14.0373	0.349125	-1.51818	0.000397609	0.00999165	two-component regulator	6052909	6053826
MSMEG_5988	846.743	1151.88	541.607	0.470194	-1.08867	4.55049e-08	2.82688e-06	hypothetical protein	6054384	6055199
MSMEG_5989	535.869	739.118	332.62	0.450022	-1.15193	5.0974e-08	3.12024e-06	hypothetical protein	6055221	6056327
MSMEG_6031	34.5272	49.3708	19.6836	0.398689	-1.32667	7.88644e-05	0.00250183	carveol dehydrogenase	6099375	6100206
MSMEG_6033	765.322	1386.88	143.761	0.103658	-3.2701	1.58509e-38	2.20737e-35	hypothetical protein	6100369	6101787
MSMEG_6096	131.344	177.943	84.7453	0.47625	-1.07021	2.50422e-05	0.000911723	pantothenate kinase	6159032	6159847
MSMEG_6097	235.796	316.457	155.135	0.490224	-1.02849	1.96864e-06	9.13832e-05	pantoate--beta-alanine ligase	6159923	6160863
MSMEG_6098	84.2316	114.554	53.9092	0.470601	-1.08742	2.86779e-05	0.00102401	chalcone/stilbene synthase	6160868	6161811
MSMEG_6116	288.078	158.412	417.743	2.63707	1.39894	1.17256e-10	1.08859e-08	OHCU decarboxylase	6177612	6178117
MSMEG_6193	933.617	1256.09	611.146	0.486547	-1.03935	1.33068e-07	7.58942e-06	anion-transporting ATPase	6259056	6260086
MSMEG_6196	128.302	83.3198	173.283	2.07974	1.0564	1.57799e-05	0.00060205	gaba permease	6262033	6263446
MSMEG_6197	33.5031	19.7162	47.29	2.39854	1.26216	0.000699996	0.0158166	diaminopimelate decarboxylase	6263460	6264839
MSMEG_6198	105.962	62.087	149.838	2.41335	1.27104	3.40254e-07	1.85211e-05	DNA-binding protein	6264963	6266579
MSMEG_6211	39.7419	24.8784	54.6054	2.19489	1.13415	0.00142538	0.0282892	hypothetical protein	6276404	6276556
MSMEG_6232	504.886	293.022	716.749	2.44605	1.29046	0.00067492	0.0154079	catalase KatA	6295741	6297402
MSMEG_6236	319.897	149.903	489.891	3.26806	1.70843	9.13089e-15	1.3154e-12	two-component system%2C regulatory protein	6301624	6302266
MSMEG_6237	77.4981	31.2597	123.736	3.95834	1.9849	4.77867e-12	5.0542e-10	hypothetical protein	6300742	6301619
MSMEG_6238	362.588	190.728	534.448	2.80214	1.48653	2.5758e-12	2.81335e-10	two-component system sensor kinase	6302271	6303418
MSMEG_6239	696.605	337.008	1056.2	3.13406	1.64803	5.70361e-16	9.62757e-14	1%2C3-propanediol dehydrogenase	6303617	6304816
MSMEG_6240	508.346	92.8296	923.863	9.95225	3.31502	1.747e-48	3.2438e-45	hypothetical protein	6304953	6306442
MSMEG_6241	2417.63	399.658	4435.6	11.0985	3.47229	8.81836e-60	1.47364e-55	ATPase AAA	6306447	6307501
MSMEG_6242	9754.96	1886.02	17623.9	9.3445	3.22412	1.63599e-55	9.11302e-52	alcohol dehydrogenase	6307532	6308803
MSMEG_6256	1115.75	1502.06	729.437	0.485625	-1.04209	1.29848e-07	7.47457e-06	aspartate-semialdehyde dehydrogenase	6320473	6321513
MSMEG_6259	59.0925	31.9481	86.2369	2.69928	1.43257	4.84764e-06	0.000205607	ammonium transporter	6323614	6324864
MSMEG_6260	66.5056	32	96.4102	2.63408	1.3973	3.51873e-06	0.000153931	glutamine synthetase	6324998	6326302
MSMEG_6261	43.4847	23.3259	63.6435	2.72845	1.44808	1.23339e-05	0.000486115	glutamine amidotransferase	6326334	6327190
MSMEG_6262	66.6728	42.4191	90.9264	2.14352	1.09998	9.17653e-05	0.0028398	FwdC/FmdC family protein	6327204	6327886
MSMEG_6263	50.3212	32.8315	67.8109	2.06542	1.04644	0.000500167	0.0120622	glutamate synthase	6327886	6329222
MSMEG_6266	1422.29	608.488	2236.1	3.67484	1.87768	2.02221e-20	5.45051e-18	thiocyanate hydrolase subunit beta	6331259	6332055
MSMEG_6267	659.73	298.499	1020.96	3.42032	1.77413	1.28757e-17	2.79435e-15	thiocyanate hydrolase subunit gamma	6332060	6332766
MSMEG_6268	183.947	76.2109	291.684	3.82732	1.93633	1.58639e-16	2.94557e-14	ScnB protein	6332779	6333120
MSMEG_6346	139.611	89.9212	189.3	2.10518	1.07394	1.97931e-05	0.000731776	hypothetical protein	6408351	6408747
MSMEG_6419	23.1453	40.3466	5.94396	0.147322	-2.76295	7.00727e-11	6.69135e-09	hypothetical protein	6489515	6490300
MSMEG_6446	346.416	510.324	182.508	0.357633	-1.48345	1.00301e-06	4.85835e-05	hypothetical protein	6511011	6512072
MSMEG_6447	472.592	668.545	276.638	0.413791	-1.27302	0.000146821	0.00431199	hypothetical protein	6512085	6512408
MSMEG_6554	170.362	239.47	101.255	0.422832	-1.24184	7.3519e-06	0.000304103	ABC transporter ATP-binding protein	6608886	6611464
MSMEG_6555	62.4284	94.0516	30.8051	0.327534	-1.61028	8.48731e-09	6.11342e-07	TetR family transcriptional regulator	6611464	6612174
MSMEG_6602	225.852	118.996	332.708	2.79595	1.48334	8.73079e-09	6.23505e-07	oxidoreductase	6657780	6658817
MSMEG_6660	292.805	112.143	473.466	4.22197	2.07792	7.53169e-20	1.87854e-17	permease%2C cytosine/purines%2C uracil%2C thiamine%2C allantoin family protein	6714430	6715855
MSMEG_6734	202.519	57.69	347.348	6.02094	2.58999	2.22008e-22	7.57139e-20	dibenzothiophene desulfurization enzyme A	6779938	6781251
MSMEG_6735	109.208	30.7397	187.677	6.10536	2.61008	9.70017e-16	1.55865e-13	amino acid permease	6781284	6782720
MSMEG_6789	33.3499	46.0182	20.6816	0.449423	-1.15386	0.00100924	0.0214301	GntR family transcriptional regulator	6837064	6837840
MSMEG_6816	1986.02	281.57	3690.46	13.1067	3.71224	4.4025e-36	4.59814e-33	molybdopterin oxidoreductase	6865435	6867597
MSMEG_6824	48.584	30.7487	66.4194	2.16008	1.11108	0.000414285	0.010333	MarR family transcriptional regulator	6874761	6875372
MSMEG_6876	50.3555	32.0308	68.6802	2.1442	1.10044	0.000364386	0.00931079	branched chain amino acid transport ATP-binding protein	6925321	6926039
MSMEG_6904	4510.08	2973.74	6046.43	2.03328	1.02381	7.78876e-08	4.66516e-06	myo-inositol-1-phosphate synthase	6950228	6951319
MSMEG_6914	142.897	81.2074	204.586	2.51931	1.33303	3.99445e-08	2.51892e-06	hypothetical protein	6957005	6958345
Base mean >20, Cut-off 2.0 fold-change, Padj <0.05

## Sheet: All genes
sort	id	baseMean	Nitrogen excess	Nitrogen depletion	foldChange	log2FoldChange	pval	Benjamini-Hochberg false discovery rate	Note	start	end
1	MSMEG_0001	1634.66	1661.16	1608.15	0.968091	-0.0467853	0.745739	1	DNA polymerase III subunit beta	499	1692
2	MSMEG_0002	1709.39	1783.15	1635.62	0.917263	-0.124593	0.501838	1	6-phosphogluconate dehydrogenase	1721	2614
3	MSMEG_0003	312.78	310.655	314.906	1.01368	0.0196068	0.953178	1	recombination protein F	2624	3774
4	MSMEG_0004	81.3187	82.4256	80.2117	0.973141	-0.0392786	0.843584	1	hypothetical protein	3779	4359
5	MSMEG_0004-MSMEG_0005	492.022	500.664	483.38	0.965479	-0.0506836	0.750026	1	#N/A	4360	4590
6	MSMEG_0005	4002.46	4626.39	3378.54	0.730275	-0.453487	0.0214482	0.216699	DNA gyrase subunit B	4591	6618
7	MSMEG_0006	3117.94	3542.98	2692.9	0.760065	-0.395805	0.042366	0.333323	DNA gyrase subunit A	6648	9176
8	MSMEG_0007	600.441	667.69	533.192	0.798562	-0.324525	0.122168	0.618275	hypothetical protein	9229	10011
9	MSMEG_0008	292.5	325.406	259.594	0.797754	-0.325984	0.140358	0.666155	tRNA-Ile	10072	10148
10	MSMEG_0009	218.323	240.903	195.743	0.812541	-0.299488	0.13645	0.656935	hypothetical protein	10184	10276
11	MSMEG_0010	212.144	233.687	190.601	0.815623	-0.294026	0.141123	0.667509	tRNA-Ala	10293	10368
12	MSMEG_0011	89.0084	115.71	62.3069	0.538475	-0.893049	0.00950427	0.121241	hypothetical protein	10411	11211
13	MSMEG_0012	20.7966	25.6855	15.9078	0.619329	-0.691223	0.0869531	0.512538	ferric enterobactin transporter permease FepD	11215	12246
14	MSMEG_0013	42.5545	51.3585	33.7505	0.657155	-0.605694	0.069656	0.451696	pseudo	12272	13301
16	MSMEG_0014	178.943	283.731	74.1548	0.261356	-1.93591	7.85e-17	1.52e-14	Formyl transferase	14141	15098
15	MSMEG_0015	84.4675	89.0027	79.9322	0.898087	-0.155073	0.409583	1	ferric enterobactin transport ATP-binding protein FepC	13310	14129
17	MSMEG_0014-MSMEG_0016	9.4422	16.476	2.40839	0.146176	-2.77422	0.00962241	0.121876	#N/A	15099	15255
18	MSMEG_0016	12.5844	22.2826	2.88607	0.129521	-2.94874	9.65e-05	0.00296011	hypothetical protein	15256	15522
19	MSMEG_0017	36.4296	61.3455	11.5136	0.187684	-2.41362	2.29e-11	2.29e-09	ABC transporter permease	15525	17248
20	MSMEG_0018	48.7536	86.0673	11.4398	0.132917	-2.9114	4.77e-18	1.09e-15	ABC transporter permease	17253	19018
21	MSMEG_0019	413.809	682.77	144.848	0.212147	-2.23686	1.21e-25	5.06e-23	amino acid adenylation protein	19052	41623
22	MSMEG_0020	707.323	1122.24	292.41	0.26056	-1.94031	3.83e-21	1.12e-18	periplasmic binding protein	41689	42636
23	MSMEG_0020-MSMEG_0021	97.7028	154.176	41.2296	0.267419	-1.90283	9.56e-08	5.65e-06	#N/A	42637	42943
24	MSMEG_0021	193.911	329.136	58.687	0.178306	-2.48757	4.81e-24	1.83e-21	aspartate alpha-decarboxylase	42944	43354
25	MSMEG_0022	494.022	837.493	150.551	0.179764	-2.47582	4.38e-31	3.49e-28	L-ornithine 5-monooxygenase	43366	44688
26	MSMEG_0023	63.0647	60.4033	65.7262	1.08812	0.12184	0.66413	1	hypothetical protein	44692	45102
27	MSMEG_0023-MSMEG_0024	43.1223	57.1919	29.0527	0.507986	-0.977139	0.00774955	0.104615	#N/A	45103	45222
28	MSMEG_0024	787.146	837.218	737.074	0.880385	-0.183794	0.54159	1	peptidyl-prolyl cis-trans isomerase B	45223	45750
29	MSMEG_0024-MSMEG_0025	76.2471	79.3216	73.1726	0.92248	-0.116411	0.740938	1	#N/A	45751	45853
30	MSMEG_0025	244.815	258.571	231.06	0.893603	-0.162294	0.520877	1	hypothetical protein	45854	46261
31	MSMEG_0025-MSMEG_0026	5.00505	4.69141	5.31869	1.13371	0.181051	0.899815	1	#N/A	46262	46416
32	MSMEG_0026	319.163	372.057	266.269	0.715667	-0.482639	0.0262443	0.246249	septation inhibitor protein	46417	46701
33	MSMEG_0027	14.9696	17.0166	12.9226	0.759409	-0.397051	0.347832	0.956653	hypothetical protein	46797	47546
35	MSMEG_0028	516.569	512.947	520.191	1.01412	0.0202331	0.93076	1	serine-threonine protein kinase	48239	50089
34	MSMEG_0029	98.5102	106.377	90.6435	0.852098	-0.230909	0.422785	1	para-aminobenzoate synthase component II	47564	48215
36	MSMEG_0030	487.086	498.655	475.518	0.953602	-0.0685411	0.758609	1	serine/threonine protein kinase	50094	51349
37	MSMEG_0031	530.825	582.706	478.945	0.821933	-0.282908	0.172142	0.731556	penicillin binding protein transpeptidase domain-containing protein	51381	52852
38	MSMEG_0032	147.848	136.193	159.503	1.17115	0.22793	0.297279	0.911689	cell cycle protein%2C FtsW/RodA/SpoVE family protein	52857	54264
39	MSMEG_0033	441.038	444.746	437.331	0.983329	-0.0242539	0.883135	1	protein phosphatase 2C	54269	55803
40	MSMEG_0034	427.298	415.89	438.706	1.05486	0.0770514	0.697989	1	FHA domain-containing protein	55826	56293
41	MSMEG_0034-MSMEG_0035	5.34922	5.6735	5.02493	0.885685	-0.175135	0.789098	1	#N/A	56294	56428
42	MSMEG_0035	1539.09	1557.63	1520.54	0.976188	-0.034769	0.846847	1	FHA domain-containing protein	56429	57892
43	MSMEG_0035-MSMEG_0036	0.885776	0.876605	0.894946	1.02092	0.0298747	1	1	#N/A	57893	58032
44	MSMEG_0036	0.504865	1.00973	0	0	#NUM!	0.614877	1	hypothetical protein	58033	58140
45	MSMEG_0037	1.41807	2.56646	0.26968	0.105079	-3.25045	0.0831072	0.499733	tRNA-Leu	58144	58185
46	MSMEG_0038	13.8952	18.3283	9.46206	0.516254	-0.953847	0.0403036	0.32412	pseudo	58227	58648
47	MSMEG_0039	2.27768	1.55255	3.00282	1.93413	0.951683	0.544737	1	small membrane hydrophobic protein	58655	59029
48	MSMEG_0040	4.43807	3.57618	5.29996	1.48202	0.56756	0.53613	1	hypothetical protein	59041	59346
49	MSMEG_0041	2.63567	4.01547	1.25588	0.312761	-1.67687	0.199713	0.787868	hypothetical protein	59348	59824
50	MSMEG_0042	54.6389	56.3767	52.9012	0.938352	-0.0917985	0.699832	1	TetR family transcriptional regulator	59900	60463
51	MSMEG_0043	7.65471	9.14001	6.16941	0.67499	-0.567063	0.565426	1	extradiol ring-cleavage dioxygenase%2C class III enzyme%2C subunit B	60479	61303
52	MSMEG_0043-MSMEG_0044	12.4974	10.834	14.1608	1.30707	0.386334	0.494343	1	#N/A	61304	61469
53	MSMEG_0044	135.333	116.136	154.529	1.33059	0.412068	0.0823882	0.497935	hypothetical protein	61470	63544
54	MSMEG_0045	120.033	105.091	134.975	1.28436	0.361052	0.132882	0.647335	hypothetical protein	63549	66009
55	MSMEG_0046	93.4936	70.994	115.993	1.63385	0.708272	0.0091798	0.118094	hypothetical protein	66014	67167
56	MSMEG_0047	137.172	139.568	134.776	0.965666	-0.0504044	0.866768	1	hypothetical protein	67182	68117
57	MSMEG_0047-MSMEG_0048	57.322	65.9856	48.6585	0.737412	-0.439458	0.14564	0.679459	#N/A	68118	68263
58	MSMEG_0048	102.716	115.536	89.8961	0.778076	-0.362017	0.204161	0.794764	pyridoxamine 5'-phosphate oxidase	68264	68767
59	MSMEG_0049	54.2052	59.0473	49.3632	0.835995	-0.258433	0.476704	1	pirin	68769	69734
60	MSMEG_0050	15.0345	11.7084	18.3605	1.56815	0.649061	0.182018	0.749171	hypothetical protein	69779	70045
61	MSMEG_0050-MSMEG_0051	10.2629	8.90753	11.6182	1.30432	0.383292	0.482434	1	#N/A	70046	70233
62	MSMEG_0051	43.8611	67.2216	20.5006	0.304971	-1.71326	2.89e-07	1.59e-05	transcription factor WhiB family protein	70234	70527
63	MSMEG_0051-MSMEG_0052	39.17	39.9562	38.3838	0.960646	-0.0579227	0.888343	1	#N/A	70528	70910
64	MSMEG_0052	124.866	129.779	119.953	0.924285	-0.113591	0.600599	1	hypothetical protein	70911	71690
66	MSMEG_0053	524.66	465.825	583.495	1.25261	0.324933	0.0974031	0.545851	hypothetical protein	72824	74208
65	MSMEG_0054	94.2937	90.4634	98.1239	1.08468	0.117269	0.76686	1	ISMsm2%2C transposase	71738	72819
67	MSMEG_0053-MSMEG_0055	52.783	79.9479	25.6181	0.320435	-1.6419	1.27e-07	7.39e-06	#N/A	74209	74599
68	MSMEG_0055	599.315	910.689	287.942	0.31618	-1.66118	1.83e-15	2.89e-13	hypothetical protein	74600	76177
69	MSMEG_0056	265.057	340.703	189.411	0.555942	-0.846993	0.00639501	0.0909506	hypothetical protein	76213	76530
70	MSMEG_0057	310.182	358.122	262.242	0.732269	-0.449554	0.0498506	0.371236	hypothetical protein	76535	77383
71	MSMEG_0058	127.168	159.191	95.1448	0.597678	-0.742559	0.00229848	0.0415037	hypothetical protein	77398	77917
72	MSMEG_0059	675.442	781.604	569.279	0.728347	-0.457301	0.0250783	0.238116	ATPase AAA	77926	79642
73	MSMEG_0060	511.252	615.615	406.89	0.660948	-0.597391	0.00419551	0.0657685	hypothetical protein	79650	81089
74	MSMEG_0061	1256.57	1509.6	1003.53	0.664767	-0.589079	0.00306446	0.0519901	ftsk/SpoIIIE family protein	81089	83317
75	MSMEG_0062	924.597	1137.17	712.021	0.626133	-0.67546	0.000634269	0.0146601	ftsk/SpoIIIE family protein	83318	85099
76	MSMEG_0062-MSMEG_0063	2992.22	3995.7	1988.74	0.49772	-1.00659	0.00285281	0.0490971	#N/A	85100	85247
77	MSMEG_0063	3391.54	4631.58	2151.51	0.464531	-1.10615	3.72e-07	2.01e-05	PE family protein	85248	85541
78	MSMEG_0064	2678.16	3596.52	1759.8	0.489304	-1.0312	2.16e-07	1.21e-05	PPE family protein	85616	86911
79	MSMEG_0065	8254.53	10807.6	5701.5	0.527547	-0.922629	0.00305566	0.0518934	hypothetical protein	86997	87299
80	MSMEG_0066	6222.02	8015.84	4428.21	0.552433	-0.856129	0.00247807	0.0438783	early secretory antigenic target%2C 6 kDa	87331	87618
81	MSMEG_0066-MSMEG_0067	779.757	921.429	638.084	0.692493	-0.530128	0.00896945	0.116464	#N/A	87619	87737
82	MSMEG_0067	1303.08	1524.81	1081.35	0.70917	-0.495796	0.01367	0.157544	hypothetical protein	87738	89158
83	MSMEG_0068	430.684	493.637	367.732	0.744946	-0.424793	0.191208	0.771142	transmembrane protein	89163	90691
84	MSMEG_0068-MSMEG_0069	2335.51	2862.89	1808.13	0.631573	-0.662979	0.00091439	0.0197421	#N/A	90692	91172
85	MSMEG_0069	3767.96	4660.82	2875.1	0.616865	-0.696973	0.00078588	0.0175338	translation initiation factor IF-2	91173	91874
86	MSMEG_0069-MSMEG_0070	1583.76	1818.15	1349.37	0.742165	-0.430188	0.0317349	0.28104	#N/A	91875	92736
87	MSMEG_0070	708.824	813.429	604.22	0.742806	-0.428942	0.0383732	0.315423	hypothetical protein	92737	93072
88	MSMEG_0071	4315.35	4979.16	3651.53	0.733363	-0.447401	0.0187866	0.198071	hypothetical protein	93072	95339
89	MSMEG_0071-MSMEG_0072	213.606	232.618	194.594	0.83654	-0.257493	0.292376	0.908833	#N/A	95340	95439
90	MSMEG_0072	41.4684	49.2776	33.6592	0.683053	-0.54993	0.0819902	0.497548	pseudo	95440	96300
91	MSMEG_0072-MSMEG_0074	19.6921	15.5213	23.863	1.53744	0.620529	0.150363	0.687491	#N/A	96301	96468
93	MSMEG_0073	45.8749	49.3976	42.3521	0.857372	-0.222008	0.433075	1	pseudo	97936	99105
92	MSMEG_0074	59.382	68.8629	49.9011	0.724644	-0.464657	0.0684013	0.447379	IS1549%2C transposase	96469	97890
94	MSMEG_0073-MSMEG_0075	5.63857	7.87044	3.4067	0.432848	-1.20807	0.338049	0.947444	#N/A	99106	99228
95	MSMEG_0075	302.804	326.975	278.632	0.852153	-0.230816	0.249931	0.863239	hypothetical protein	99229	99585
96	MSMEG_0075-MSMEG_0076	796.973	1049.49	544.46	0.518786	-0.946788	2.79e-06	0.000125465	#N/A	99586	99797
97	MSMEG_0076	2448.2	3257.36	1639.04	0.50318	-0.990855	4.59e-07	2.42e-05	antigen MTB48	99798	101360
98	MSMEG_0076-MSMEG_0077	329.092	427.459	230.724	0.539756	-0.88962	0.00197393	0.0368563	#N/A	101361	101775
99	MSMEG_0077	1139.13	1627.86	650.408	0.399549	-1.32356	7.36e-08	4.44e-06	hypothetical protein	101776	102093
100	MSMEG_0078	4152.49	6023.62	2281.35	0.378734	-1.40074	1.7e-12	1.91e-10	hypothetical protein	102127	102702
101	MSMEG_0078-MSMEG_0079	4.85285	5.43489	4.27081	0.785814	-0.34774	0.732353	1	#N/A	102703	102935
102	MSMEG_0079	214.724	280.336	149.112	0.531903	-0.910765	2.75e-05	0.000991366	hypothetical protein	102936	103682
103	MSMEG_0080	333.285	420.748	245.822	0.58425	-0.775341	0.000208051	0.00582368	hypothetical protein	103713	104243
104	MSMEG_0081	187.021	245.885	128.157	0.521209	-0.940067	3.38e-05	0.00117868	hypothetical protein	104251	104583
105	MSMEG_0082	450.832	601.275	300.388	0.499585	-1.0012	7.05e-07	3.57e-05	hypothetical protein	104594	105984
106	MSMEG_0083	441.311	549.004	333.618	0.607677	-0.718623	0.000564897	0.0133333	membrane-anchored mycosin mycp1	105989	107334
107	MSMEG_0083-MSMEG_0084	2.98134	2.97197	2.99071	1.00631	0.00906949	1	1	#N/A	107335	107564
108	MSMEG_0084	74.0275	65.8003	82.2547	1.25007	0.322005	0.211503	0.800489	phosphocarrier protein HPr	107565	107822
109	MSMEG_0085	120.649	105.364	135.934	1.29014	0.367524	0.088002	0.515844	PTS system%2C Fru family protein%2C IIABC components	107834	109845
110	MSMEG_0086	29.1105	26.5222	31.6988	1.19518	0.257227	0.462863	1	1-phosphofructokinase	109850	110825
111	MSMEG_0087	34.616	33.2247	36.0072	1.08375	0.116029	0.615644	1	glucitol operon repressor	110830	111593
112	MSMEG_0087-MSMEG_0088	0.660145	1.08145	0.238839	0.220851	-2.17886	0.533241	1	#N/A	111594	111734
113	MSMEG_0088	43.4213	35.742	51.1006	1.42971	0.515718	0.110152	0.583622	phosphoenolpyruvate-protein phosphotransferase	111735	113369
114	MSMEG_0089	21.5149	19.6525	23.3773	1.18953	0.250391	0.659448	1	chromosome condensation protein	113433	114407
115	MSMEG_0090	43.8348	45.2541	42.4156	0.937277	-0.0934519	0.793096	1	hypothetical protein	114447	116594
116	MSMEG_0091	470.34	530.422	410.257	0.773454	-0.370613	0.115228	0.600057	transcriptional regulator	116600	117193
117	MSMEG_0091-MSMEG_0092	37.4619	45.8979	29.0259	0.632402	-0.661087	0.0599122	0.413375	#N/A	117194	117305
118	MSMEG_0092	1024.25	905.936	1142.57	1.26121	0.334805	0.0756138	0.474852	transcriptional regulatory protein	117306	117941
119	MSMEG_0093	165.195	199.643	130.747	0.654905	-0.610642	0.00626998	0.0896301	methyltransferase	118003	118961
121	MSMEG_0094	1.35593	0.842835	1.86903	2.21756	1.14897	0.573599	1	hypothetical protein	119898	120057
120	MSMEG_0095	121.849	154.681	89.0173	0.575489	-0.797139	0.000863918	0.0188718	methyltransferase	118966	119877
122	MSMEG_0094-MSMEG_0096	199.108	231.451	166.764	0.720516	-0.472897	0.0816681	0.496504	#N/A	120058	120260
123	MSMEG_0096	893.751	1076.38	711.126	0.660666	-0.598006	0.00426048	0.0663531	peroxisomal hydratase-dehydrogenase-epimerase	120261	121115
124	MSMEG_0097	104.321	127.963	80.6797	0.630493	-0.665448	0.0080007	0.107056	oxidoreductase%2C zinc-binding dehydrogenase	121119	122084
125	MSMEG_0098	26.1167	26.9869	25.2465	0.935508	-0.0961776	0.955789	1	methyltransferase	122105	122818
126	MSMEG_0099	54.7152	49.0943	60.336	1.22898	0.297466	0.247158	0.858324	hypothetical protein	122829	123310
128	MSMEG_0100	56.2228	55.8194	56.6263	1.01446	0.0207068	0.960565	1	phosphotyrosine protein phosphatase ptpb	123866	124639
127	MSMEG_0101	126.533	108.452	144.614	1.33344	0.415152	0.0653222	0.433953	hypothetical protein	123315	123836
129	MSMEG_0102	166.079	191.167	140.991	0.737532	-0.439223	0.0537153	0.387683	acyl-CoA dehydrogenase	124644	125875
130	MSMEG_0103	7.74587	11.3981	4.09365	0.359153	-1.47733	0.0617727	0.42006	major facilitator family protein transporter	125900	127099
131	MSMEG_0104	5.80687	5.63359	5.98014	1.06152	0.0861248	0.899996	1	LysR family transcriptional regulator	127143	128024
132	MSMEG_0105	11.8995	13.5292	10.2698	0.759088	-0.397661	0.563134	1	LuxR family transcriptional regulator	128084	128734
133	MSMEG_0106	14.3416	16.2625	12.4207	0.763759	-0.38881	0.516671	1	sensory histidine kinase	128750	129916
134	MSMEG_0107	531.574	480.358	582.791	1.21324	0.278867	0.210508	0.799835	cell envelope-related function transcriptional attenuator	129926	131527
135	MSMEG_0108	569.462	592.526	546.398	0.92215	-0.116927	0.540623	1	acyl-CoA dehydrogenase	131570	132709
136	MSMEG_0109	600.773	595.301	606.246	1.01839	0.0262832	0.822172	1	NAD(P) transhydrogenase subunit beta	132711	134153
137	MSMEG_0110	653.418	680.309	626.526	0.920943	-0.118817	0.604191	1	NAD(P) transhydrogenase subunit alpha	134172	135713
138	MSMEG_0111	109.629	116.212	103.046	0.88671	-0.173465	0.428992	1	magnesium transporter	135783	136787
139	MSMEG_0112	0.474275	0.70971	0.238839	0.336531	-1.57119	0.811409	1	hypothetical protein	136796	136912
140	MSMEG_0113	45.5491	73.3375	17.7608	0.242179	-2.04586	0.00296741	0.0507558	taurine transporter permease TauC	136950	137810
141	MSMEG_0114	67.7013	100.172	35.2306	0.351701	-1.50758	0.00177217	0.0338635	extracellular solute-binding protein	137817	138828
143	MSMEG_0115	11.7107	11.2396	12.1818	1.08383	0.116144	0.922482	1	haloacid dehalogenase	139627	140283
142	MSMEG_0116	40.8132	62.7518	18.8745	0.300781	-1.73321	4.9e-08	3.02e-06	taurine import ATP-binding protein TauB	138846	139606
144	MSMEG_0117	22.6067	26.1013	19.112	0.732222	-0.449647	0.204618	0.794764	hydrolase	140288	141147
145	MSMEG_0118	64.8624	72.793	56.9317	0.782105	-0.354566	0.257323	0.876347	hypothetical protein	141232	141732
146	MSMEG_0119	266.019	235.857	296.182	1.25577	0.328572	0.183394	0.753081	hypothetical protein	141740	141850
147	MSMEG_0119-MSMEG_0120	139.149	170.036	108.262	0.636702	-0.651309	0.383729	0.98054	#N/A	141851	141968
148	MSMEG_0120	360.745	402.206	319.283	0.793828	-0.333102	0.455049	1	transcriptional regulatory protein	141969	142624
149	MSMEG_0121	58.8958	56.8947	60.897	1.07035	0.0980768	0.703234	1	rhamnolipid biosynthesis 3-oxoacyl-ACP reductase	142629	143398
150	MSMEG_0121-MSMEG_0122	13.7463	12.6272	14.8654	1.17725	0.235426	0.739022	1	#N/A	143399	143534
151	MSMEG_0122	4.81617	4.95765	4.6747	0.942925	-0.0847853	1	1	periplasmic solute-binding protein	143535	144542
152	MSMEG_0123	0.797849	0.504865	1.09083	2.16065	1.11146	0.735682	1	hypothetical protein	144542	145048
154	MSMEG_0124	8.28347	8.53384	8.0331	0.941323	-0.087238	1	1	GntR family transcriptional regulator	146594	147228
153	MSMEG_0125	1.9185	1.38565	2.45135	1.76909	0.823011	0.765132	1	integral membrane protein	145067	146548
155	MSMEG_0126	48.7465	55.6759	41.8171	0.751081	-0.41296	0.193158	0.774811	mandelate racemase/muconate lactonizing enzyme	147233	148347
156	MSMEG_0127	18.5252	16.3323	20.7181	1.26854	0.343164	0.438387	1	oxidoreductase%2C zinc-binding dehydrogenase	148387	149478
157	MSMEG_0128	6.77923	6.31567	7.24279	1.1468	0.197609	0.941906	1	thioesterase	149514	149963
158	MSMEG_0129	523.313	592.57	454.057	0.766251	-0.384111	0.203003	0.793592	cyclase/dehydrase	149990	150424
159	MSMEG_0130	47.1665	32.4087	61.9244	1.91074	0.93413	0.00419538	0.0657685	GntR family transcriptional regulator	150431	151123
160	MSMEG_0130-MSMEG_0131	82.3468	112.409	52.2846	0.465128	-1.1043	0.0673368	0.443018	#N/A	151124	151272
161	MSMEG_0131	608.93	638.202	579.658	0.908268	-0.13881	0.613424	1	long-chain-fatty-acid--CoA ligase	151273	152907
162	MSMEG_0131-MSMEG_0132	590.091	528.116	652.065	1.2347	0.30416	0.155623	0.695113	#N/A	152908	153099
163	MSMEG_0132	261.372	193.583	329.161	1.70036	0.765838	0.000211368	0.00588694	hypothetical protein	153100	153900
164	MSMEG_0133	321.917	277.122	366.712	1.32329	0.404127	0.0527738	0.383937	ABC transporter	153902	154771
165	MSMEG_0134	1012.42	846.774	1178.07	1.39125	0.476378	0.0154797	0.172684	virulence factor Mce family protein	154776	156001
166	MSMEG_0135	872.089	744.624	999.554	1.34236	0.424773	0.0387332	0.317406	virulence factor Mce family protein	156006	157029
167	MSMEG_0136	966.854	802.936	1130.77	1.4083	0.493951	0.0125358	0.146801	virulence factor Mce family protein	157034	158604
168	MSMEG_0137	926.247	724.66	1127.83	1.55636	0.638178	0.00141469	0.0282092	virulence factor mce family protein	158623	160266
169	MSMEG_0138	661.323	540.42	782.225	1.44744	0.533504	0.00725086	0.0997277	virulence factor Mce family protein	160266	161438
170	MSMEG_0139	1498.84	1345.5	1652.19	1.22794	0.296235	0.135284	0.653959	mce-family protein mce1f	161440	162965
171	MSMEG_0140	1049.58	991.423	1107.74	1.11732	0.16004	0.45375	1	mce associated membrane protein	162997	163570
172	MSMEG_0141	76.639	79.8234	73.4546	0.920214	-0.119958	0.685022	1	mce associated transmembrane protein	163575	164535
173	MSMEG_0142	208.316	231.675	184.957	0.798344	-0.324917	0.133963	0.649872	hypothetical protein	164540	165050
174	MSMEG_0143	242.376	219.784	264.968	1.20559	0.269734	0.249193	0.861811	mce associated membrane protein	165085	165941
176	MSMEG_0144	41.4175	42.6725	40.1625	0.941181	-0.0874564	0.671373	1	HNH endonuclease	166613	168477
175	MSMEG_0145	24.615	22.1707	27.0593	1.2205	0.287469	0.460867	1	hypothetical protein	165944	166608
177	MSMEG_0146	258.951	280.25	237.653	0.848003	-0.237858	0.261358	0.883226	mosc domain-containing protein	168543	169361
178	MSMEG_0147	148.172	160.202	136.143	0.849822	-0.234768	0.279094	0.891597	C-5 sterol desaturase	169419	170333
179	MSMEG_0148	20.8246	21.9106	19.7385	0.900865	-0.150617	0.645376	1	TetR family transcriptional regulator	170367	170996
180	MSMEG_0149	15.4528	21.763	9.14266	0.420101	-1.25119	0.0104993	0.128727	thiamine biosynthesis protein ThiC	171077	172500
181	MSMEG_0150	29.517	36.133	22.901	0.633797	-0.657907	0.079907	0.490827	NAD(P) transhydrogenase subunit beta	172505	173930
182	MSMEG_0151	14.9064	18.318	11.4949	0.627518	-0.67227	0.21287	0.801443	PntAB protein	173935	174254
183	MSMEG_0152	50.7316	67.321	34.1423	0.507156	-0.979498	0.00165799	0.0319938	alanine dehydrogenase	174258	175340
184	MSMEG_0152-MSMEG_0153	30.1134	42.7948	17.4321	0.407341	-1.29569	0.000471684	0.0114735	#N/A	175341	175554
185	MSMEG_0153	118.928	154.235	83.6221	0.542175	-0.883169	0.000976256	0.0208849	2-dehydropantoate 2-reductase	175555	176568
186	MSMEG_0154	130.348	162.765	97.9302	0.601666	-0.732964	0.00213861	0.0392297	pyruvate kinase	176579	178012
187	MSMEG_0155	32.1016	38.687	25.5163	0.659558	-0.600429	0.294765	0.909685	transcriptional regulator	178054	178524
188	MSMEG_0155-MSMEG_0156	35.074	47.5919	22.5561	0.473949	-1.0772	0.0013358	0.0270905	#N/A	178525	178630
189	MSMEG_0156	84.5091	110.346	58.6722	0.531711	-0.911286	0.000758643	0.0170628	LysR family transcriptional regulator	178631	179557
190	MSMEG_0156-MSMEG_0157	87.7538	115.223	60.2848	0.523202	-0.934559	0.00141966	0.0282092	#N/A	179558	179716
191	MSMEG_0157	133.518	178.647	88.389	0.49477	-1.01517	3.04e-05	0.00107052	oxalyl-CoA decarboxylase	179717	181450
192	MSMEG_0158	311.192	370.193	252.191	0.681241	-0.553763	0.0188804	0.19881	formyl-coenzyme A transferase	181519	182781
193	MSMEG_0158-MSMEG_0159	16.4017	22.1727	10.6308	0.479453	-1.06054	0.0241409	0.232033	#N/A	182782	182883
194	MSMEG_0159	21.3826	28.7022	14.063	0.489962	-1.02926	0.0623321	0.422055	formate dehydrogenase subunit gamma	182884	183365
195	MSMEG_0160	11.8495	12.4162	11.2828	0.908717	-0.138097	0.805638	1	formate dehydrogenase subunit beta	183370	184960
196	MSMEG_0161	81.7505	99.7827	63.7184	0.638572	-0.647079	0.0160558	0.177101	formate dehydrogenase subunit alpha	184965	187780
197	MSMEG_0162	8.292	9.84972	6.73427	0.683701	-0.548562	0.478903	1	NAD-dependent formate dehydrogenase subunit delta	187782	188006
198	MSMEG_0163	3.10398	1.85675	4.35122	2.34347	1.22864	0.390162	0.98213	hypothetical protein	188070	188381
199	MSMEG_0164	1.22098	1.08145	1.36051	1.25805	0.331184	1	1	transmembrane transporter	188427	189770
200	MSMEG_0164-MSMEG_0165	1.98679	2.06159	1.91199	0.927432	-0.108686	0.920039	1	#N/A	189771	189943
201	MSMEG_0165	14.6666	11.5119	17.8212	1.54806	0.630461	0.263241	0.885534	formate dehydrogenase accessory protein	189944	190786
202	MSMEG_0166	326.109	342.5	309.719	0.904289	-0.145144	0.568713	1	GntR family transcriptional regulator	190817	191545
203	MSMEG_0166-MSMEG_0167	0.468949	0	0.937899	#DIV/0!	#DIV/0!	0.658807	1	#N/A	191546	191745
204	MSMEG_0167	47.6988	41.4736	53.924	1.3002	0.378734	0.342894	0.952952	transmembrane transporter	191746	193149
205	MSMEG_0167-MSMEG_0168	5.97934	6.74463	5.21406	0.773067	-0.371334	0.845676	1	#N/A	193150	193684
206	MSMEG_0168	30.5761	44.1107	17.0416	0.386336	-1.37207	0.000747369	0.0168319	formyl-coenzyme A transferase	193685	194971
207	MSMEG_0168-MSMEG_0169	27.6221	41.8802	13.3639	0.319098	-1.64793	1.83e-05	0.000688828	#N/A	194972	195086
208	MSMEG_0169	6.36516	5.1011	7.62921	1.4956	0.580727	0.573878	1	hypothetical protein	195087	195184
209	MSMEG_0170	53.986	72.6233	35.3486	0.486738	-1.03878	0.0310727	0.276937	transmembrane transporter	195204	196567
210	MSMEG_0171	31.844	37.658	26.03	0.691222	-0.532779	0.16093	0.704696	histone deacetylase superfamily protein	196658	197587
211	MSMEG_0172	170.509	260.997	80.0209	0.306597	-1.70558	2.26e-13	2.77e-11	transmembrane protein	197588	198190
212	MSMEG_0172-MSMEG_0173	1.95056	2.5285	1.37263	0.542861	-0.881346	0.655195	1	#N/A	198191	198370
213	MSMEG_0173	7.50251	8.06274	6.94227	0.86103	-0.215864	0.874242	1	hypothetical protein	198371	198687
214	MSMEG_0174	7.29322	8.43448	6.15195	0.729381	-0.455255	0.581962	1	inner membrane protein	198692	199059
215	MSMEG_0175	48.3937	33.9763	62.8112	1.84868	0.886494	0.00260342	0.0457956	FAD dependent oxidoreductase	199157	200293
216	MSMEG_0176	26.0695	19.8767	32.2624	1.62313	0.698778	0.0586621	0.408462	glutamine ABC transporter periplasmic protein	200304	201115
217	MSMEG_0177	20.3042	16.9131	23.6953	1.401	0.486462	0.269631	0.887836	polar amino acid ABC transporter inner membrane protein	201159	202083
218	MSMEG_0178	18.022	15.3502	20.6937	1.34811	0.430936	0.288223	0.903658	ATP-binding protein	202088	202866
219	MSMEG_0179	46.9877	48.3374	45.6381	0.944157	-0.0829006	0.851515	1	GntR family transcriptional regulator	202876	203547
220	MSMEG_0179-MSMEG_0180	0.677142	0.876605	0.477679	0.544919	-0.875886	1	1	#N/A	203548	203663
221	MSMEG_0180	31.1594	36.9544	25.3643	0.686369	-0.542944	0.128651	0.635576	HTH-type transcriptional regulator	203664	204173
222	MSMEG_0181	22.0566	23.2059	20.9074	0.900951	-0.150479	0.907325	1	alpha-ketoglutarate-dependent taurine dioxygenase	204225	205163
223	MSMEG_0182	21.7555	18.6241	24.887	1.33627	0.418216	0.392658	0.984501	epoxide hydrolase 1	205190	206347
225	MSMEG_0183	6.54069	6.51216	6.56922	1.00876	0.0125876	1	1	hypothetical protein	208135	208580
224	MSMEG_0184	23.2819	20.2802	26.2835	1.29602	0.374085	0.357488	0.967549	transferase	206362	208032
226	MSMEG_0185	35.5742	36.6842	34.4642	0.939483	-0.0900616	0.792077	1	MmpL6 protein	208585	211420
227	MSMEG_0186	32.7191	29.4135	36.0247	1.22477	0.292507	0.573744	1	MmpS2 protein	211443	211915
228	MSMEG_0186-MSMEG_0188	4.45127	5.97352	2.92903	0.490335	-1.02816	0.268161	0.887652	#N/A	211916	212102
230	MSMEG_0187	60.3295	62.5263	58.1327	0.929732	-0.105114	0.816925	1	acetyltransferase	212559	212998
229	MSMEG_0188	74.8651	81.5302	68.2	0.8365	-0.257563	0.286324	0.901175	MarR family transcriptional regulator	212103	212547
231	MSMEG_0189	6.30006	8.0033	4.59683	0.574366	-0.799957	0.266188	0.887652	anhydro-N-acetylmuramic acid kinase	213025	214165
232	MSMEG_0190	8.93734	10.0925	7.78215	0.771081	-0.375046	0.55461	1	integral membrane transporter	214183	215742
233	MSMEG_0191	6.43321	6.54815	6.31827	0.964894	-0.0515575	0.960586	1	BadF/BadG/BcrA/BcrD ATPase	215751	216680
234	MSMEG_0191-MSMEG_0192	14.4672	20.6855	8.24899	0.398782	-1.32633	0.097284	0.545851	#N/A	216681	216911
235	MSMEG_0192	36.4681	48.0441	24.892	0.518108	-0.948676	0.0320934	0.282865	RpiR family transcriptional regulator protein	216912	217814
236	MSMEG_0193	41.655	45.9532	37.3569	0.812934	-0.298791	0.408431	1	N-acetylmuramic acid 6-phosphate etherase	217828	218724
237	MSMEG_0194	803.463	1099.6	507.332	0.46138	-1.11597	1.45e-08	9.91e-07	serine esterase%2C cutinase	218725	219423
238	MSMEG_0194-MSMEG_0195	1.09881	1.41942	0.7782	0.548252	-0.867089	0.714535	1	#N/A	219424	219597
239	MSMEG_0195	50.6199	50.6613	50.5785	0.998366	-0.00235885	0.996997	1	steroid monooxygenase	219598	221238
240	MSMEG_0196	12.0039	8.63933	15.3684	1.77889	0.830977	0.122277	0.618421	dehydrogenase	221243	222139
241	MSMEG_0197	2.89285	2.26226	3.52345	1.55749	0.639227	0.687247	1	nudix hydrolase	222149	222793
242	MSMEG_0198	7.29482	6.5861	8.00353	1.21521	0.281212	0.905007	1	acyl-CoA dehydrogenase	222803	223936
243	MSMEG_0199	7.78141	7.0212	8.54162	1.21655	0.282792	0.713721	1	pseudo	223997	224775
244	MSMEG_0199-MSMEG_0200	6.50131	4.38721	8.61541	1.96376	0.973618	0.176856	0.739969	#N/A	224776	225159
245	MSMEG_0200	52.8276	40.2099	65.4452	1.62759	0.702736	0.0101538	0.126344	hypothetical protein	225160	227712
246	MSMEG_0201	3.57153	2.4671	4.67597	1.89533	0.922447	0.506174	1	hypothetical protein	227725	227949
247	MSMEG_0202	52.6404	46.0506	59.2302	1.2862	0.363113	0.26863	0.887652	IS1096%2C tnpA protein	228232	229272
248	MSMEG_0203	801.778	834.609	768.947	0.921326	-0.118216	0.502419	1	IS1096%2C tnpR protein	229280	229981
249	MSMEG_0203-MSMEG_0204	3.45728	2.39956	4.515	1.88159	0.911954	0.63353	1	#N/A	229982	230209
250	MSMEG_0204	16.7935	19.3779	14.2091	0.733264	-0.447596	0.343962	0.953707	hypothetical protein	230210	232255
251	MSMEG_0205	3.15104	1.79116	4.51092	2.51843	1.33253	0.321486	0.93236	tetracenomycin polyketide synthesis hydroxylase TcmH	232344	232667
253	MSMEG_0206	21.3358	23.2162	19.4554	0.838012	-0.254957	0.605745	1	acyltransferase	233169	235296
252	MSMEG_0207	4.68478	5.23422	4.13533	0.790057	-0.339971	0.725435	1	MarR family transcriptional regulator	232728	233160
254	MSMEG_0206-MSMEG_0208	2.03939	2.22849	1.8503	0.830297	-0.268301	0.923686	1	#N/A	235297	235407
255	MSMEG_0208	47.3922	42.5204	52.264	1.22915	0.29766	0.315459	0.926474	ribonuclease	235408	235781
256	MSMEG_0209	35.2408	31.3844	39.0972	1.24575	0.317017	0.356988	0.967191	ribonuclease inhibitor	235786	236060
257	MSMEG_0210	63.4329	72.3945	54.4713	0.752423	-0.410384	0.129841	0.639504	LprO protein	236061	237149
258	MSMEG_0211	398.264	392.458	404.07	1.02959	0.0420643	0.858126	1	ABC transporter ATP-binding protein	237244	239607
259	MSMEG_0212	122.119	122.232	122.007	0.998158	-0.00266046	0.992163	1	lyase	239607	240026
260	MSMEG_0213	140.635	146.976	134.295	0.913722	-0.130172	0.650668	1	transcriptional regulator	240031	240471
261	MSMEG_0214	109.224	106.14	112.308	1.0581	0.0814794	0.719238	1	L-sorbosone dehydrogenase	240488	241748
262	MSMEG_0215	143.67	131.626	155.713	1.183	0.242448	0.24815	0.859449	hypothetical protein	241772	242465
263	MSMEG_0215-MSMEG_0216	0.168985	0.33797	0	0	#NUM!	0.893236	1	#N/A	242466	242602
264	MSMEG_0216	728.18	721.189	735.171	1.01939	0.0277015	0.907529	1	3-hydroxyacyl-CoA dehydrogenase	242603	243397
265	MSMEG_0217	76.2917	92.3964	60.1871	0.651401	-0.618383	0.0209719	0.213696	alcohol dehydrogenase	243477	244601
266	MSMEG_0217-MSMEG_0218	16.7906	21.9444	11.6368	0.530287	-0.915156	0.10715	0.575187	#N/A	244602	244772
267	MSMEG_0218	22.642	28.3594	16.9247	0.596792	-0.7447	0.0995611	0.553204	3-demethylubiquinone-9 3-methyltransferase	244773	245267
268	MSMEG_0219	166.715	181.99	151.44	0.832133	-0.265115	0.393363	0.98494	RNA polymerase factor sigma-70	245271	246293
269	MSMEG_0220	62.7766	62.7926	62.7607	0.999492	-0.000733256	0.963185	1	monoglyceride lipase	246357	247199
270	MSMEG_0221	206.945	187.826	226.065	1.20359	0.267342	0.299695	0.91295	hypothetical protein	247214	248173
271	MSMEG_0222	208.481	209.464	207.498	0.990616	-0.0136021	0.891476	1	hypothetical protein	248214	248953
272	MSMEG_0223	34.1995	28.6173	39.7816	1.39012	0.475214	0.155713	0.695113	hypothetical protein	248958	249436
273	MSMEG_0224	132.816	127.107	138.524	1.08982	0.124096	0.636299	1	O-methyltransferase MdmC	249456	250112
274	MSMEG_0225	1482.83	1554.86	1410.8	0.907344	-0.140278	0.41787	1	MmpL4 protein	250120	253013
275	MSMEG_0226	508.352	541.391	475.313	0.877949	-0.187791	0.339131	0.947536	MmpS5 protein	253018	253442
276	MSMEG_0226-MSMEG_0227	39.0534	42.6282	35.4785	0.83228	-0.26486	0.440827	1	#N/A	253443	253687
277	MSMEG_0227	72.5342	72.8044	72.264	0.992577	-0.0107495	0.963412	1	TetR family transcriptional regulator	253688	254257
278	MSMEG_0228	19.5252	19.6635	19.387	0.985941	-0.0204271	0.86521	1	adenylate and guanylate cyclase catalytic domain-containing protein	254330	257482
279	MSMEG_0229	390.372	418.642	362.103	0.864947	-0.209316	0.352524	0.96288	dihydroxy-acid dehydratase	257573	259288
280	MSMEG_0230	32.7447	29.0755	36.4139	1.25239	0.324684	0.545578	1	hypothetical protein	259367	259672
281	MSMEG_0231	37.7254	36.5829	38.8678	1.06246	0.0874051	0.789496	1	hypothetical protein	259691	259990
282	MSMEG_0232	12.1096	12.8638	11.3553	0.882733	-0.179952	0.635136	1	sugar transporter family protein	260053	261282
283	MSMEG_0232-MSMEG_0233	16.8392	18.3958	15.2825	0.830759	-0.267498	0.583914	1	#N/A	261283	261439
284	MSMEG_0233	523.021	592.951	453.092	0.76413	-0.38811	0.0548074	0.392996	lipoprotein Lpps	261440	262480
285	MSMEG_0234	949.375	978.622	920.127	0.940227	-0.0889195	0.721468	1	metallopeptidase	262543	264543
286	MSMEG_0235	26.3988	29.9058	22.8917	0.76546	-0.385601	0.310302	0.923336	hypothetical protein	264607	265223
287	MSMEG_0236	30.5344	33.9129	27.1559	0.800754	-0.320569	0.448223	1	transmembrane protein	265228	265913
288	MSMEG_0236-MSMEG_0237	19.7497	19.9085	19.5909	0.984049	-0.0231975	1	1	#N/A	265914	266046
289	MSMEG_0237	15.4315	14.7164	16.1466	1.09719	0.133808	0.852109	1	ISMsm3%2C transposase	266047	267453
290	MSMEG_0237-MSMEG_0238	5.86307	6.04524	5.68089	0.93973	-0.089682	0.916939	1	#N/A	267454	267631
291	MSMEG_0238	768.676	763.991	773.362	1.01227	0.0175892	0.984721	1	O-acetylhomoserine/O-acetylserine sulfhydrylase	267632	268094
292	MSMEG_0239	842.227	889.203	795.252	0.894343	-0.1611	0.357561	0.967549	O-acetylhomoserine/O-acetylserine sulfhydrylase	268103	269390
293	MSMEG_0240	455.93	375.208	536.652	1.43028	0.516296	0.00923237	0.118587	hypothetical protein	269466	270074
294	MSMEG_0241	1241.2	1286.19	1196.21	0.930043	-0.104631	0.594174	1	MmpL11 protein	270077	272941
295	MSMEG_0241-MSMEG_0242	120.386	129.928	110.843	0.853115	-0.229188	0.4566	1	#N/A	272942	273262
296	MSMEG_0242	326.026	287.925	364.128	1.26466	0.338753	0.14271	0.671782	hypothetical protein	273263	273844
297	MSMEG_0242-MSMEG_0243	325.568	282.239	368.897	1.30704	0.3863	0.0455439	0.349763	#N/A	273845	274043
298	MSMEG_0243	1127.78	871.161	1384.4	1.58915	0.668252	0.000549114	0.0130159	hypothetical protein	274044	274394
299	MSMEG_0244	846.549	642.39	1050.71	1.63562	0.709838	0.000280359	0.00744845	two component response transcriptional regulatory protein prra	274400	275140
301	MSMEG_0245	20.8002	21.3237	20.2766	0.950894	-0.0726431	0.973961	1	transmembrane protein	276514	276855
300	MSMEG_0246	151.461	131.159	171.764	1.30958	0.389108	0.10581	0.57112	sensor-type histidine kinase PrrB	275161	276500
302	MSMEG_0247	195.752	217.597	173.907	0.799216	-0.323342	0.152593	0.690002	secreted peptidase	276870	278070
303	MSMEG_0248	155.892	177.193	134.591	0.759574	-0.396738	0.0903833	0.522628	hypothetical protein	278070	279161
304	MSMEG_0249	116.825	144.744	88.9057	0.614227	-0.703157	0.00223446	0.0405871	integral membrane protein	279235	280374
305	MSMEG_0250	915.908	923.724	908.091	0.983076	-0.024625	0.898406	1	membrane protein%2C MmpL family protein	280382	283423
306	MSMEG_0251	417.066	363.705	470.427	1.29343	0.371201	0.153528	0.691944	hypothetical protein	283518	284216
307	MSMEG_0252	534.081	508.206	559.957	1.10183	0.139904	0.532745	1	tRNA (guanine-N(7)-)-methyltransferase	284219	284941
308	MSMEG_0252-MSMEG_0253	11.1518	12.1561	10.1476	0.834776	-0.260539	0.613144	1	#N/A	284942	285163
309	MSMEG_0253	56.9228	52.5326	61.313	1.16714	0.22298	0.564511	1	hypothetical protein	285164	286182
310	MSMEG_0254	104.483	91.9144	117.051	1.27348	0.348772	0.200287	0.788597	hypothetical protein	286187	287649
311	MSMEG_0254-MSMEG_0255	321.03	376.712	265.348	0.70438	-0.505575	0.0238923	0.230341	#N/A	287650	287806
312	MSMEG_0255	1898.33	2322.36	1474.3	0.634827	-0.655564	0.00145972	0.0287997	phosphoenolpyruvate carboxykinase	287807	289633
313	MSMEG_0255-MSMEG_0256	31.9819	38.6677	25.296	0.654191	-0.612217	0.097165	0.545606	#N/A	289634	289748
314	MSMEG_0256	32.7596	42.8207	22.6984	0.530079	-0.91572	0.00795937	0.106739	hypothetical protein	289749	290651
315	MSMEG_0257	94.1651	91.5642	96.7659	1.05681	0.0797149	0.652923	1	long-chain-fatty-acid--CoA ligase	290685	292199
317	MSMEG_0258	1.69187	0.33797	3.04577	9.01196	3.17184	0.119511	0.612437	oxidoreductase%2C short chain dehydrogenase/reductase	293107	293794
316	MSMEG_0259	6.40361	6.20182	6.60541	1.06508	0.0909572	0.776338	1	enoyl-CoA hydratase/isomerase	292201	293083
318	MSMEG_0258-MSMEG_0260	0.474275	0.70971	0.238839	0.336531	-1.57119	0.811409	1	#N/A	293795	293905
319	MSMEG_0260	44.0245	35.5475	52.5015	1.47694	0.562611	0.0866743	0.512169	DNA-binding protein	293906	294721
320	MSMEG_0261	142.143	141.612	142.674	1.00751	0.0107876	0.992242	1	p40 protein	294737	295729
321	MSMEG_0262	46.4192	45.1927	47.6457	1.05428	0.0762588	0.92807	1	hypothetical protein	295766	296865
322	MSMEG_0263	48.3433	51.0157	45.6708	0.89523	-0.15967	0.464027	1	amidohydrolase	296873	298137
323	MSMEG_0264	16.3977	16.104	16.6915	1.03648	0.0516922	1	1	transmembrane transporter	298158	299276
325	MSMEG_0265	3.80315	1.41942	6.18687	4.35873	2.12391	0.256911	0.875456	uracil DNA glycosylase superfamily protein	300772	301390
324	MSMEG_0266	56.1098	37.9008	74.3189	1.96088	0.971502	0.0373021	0.310127	arginine decarboxylase	299314	300760
326	MSMEG_0267	65.593	44.0434	87.1425	1.97856	0.984451	0.158765	0.701328	esterase	301478	302494
327	MSMEG_0268	43.4426	47.9369	38.9484	0.812492	-0.299575	0.443478	1	GntR family transcriptional regulator	302495	303274
328	MSMEG_0269	27.8646	26.1206	29.6085	1.13353	0.180824	0.61708	1	short chain dehydrogenase	303324	304103
329	MSMEG_0270	85.4571	96.8037	74.1105	0.765575	-0.385385	0.123031	0.620575	aminoglycoside phosphotransferase	304140	305144
330	MSMEG_0271	21.1716	21.6656	20.6777	0.954402	-0.0673317	0.911379	1	hypothetical protein	305144	305800
331	MSMEG_0272	4.09908	3.00155	5.1966	1.7313	0.791857	0.362583	0.970042	propanediol utilization protein PduA	305803	306084
332	MSMEG_0273	6.77592	4.52451	9.02733	1.99521	0.996538	0.229117	0.830761	ethanolamine utilization protein EutN	306097	306360
333	MSMEG_0274	2.21554	2.80089	1.63019	0.582027	-0.780842	0.62547	1	hypothetical protein	306377	306898
334	MSMEG_0275	1.99883	2.42915	1.56851	0.645704	-0.631055	0.793857	1	microcompartments protein family protein	306901	307509
335	MSMEG_0276	2.34123	1.51459	3.16787	2.09156	1.06458	0.300669	0.914439	aldehyde-alcohol dehydrogenase	307518	309097
336	MSMEG_0277	6.31042	7.72477	4.89608	0.633815	-0.657867	0.423041	1	aminotransferase	309102	310378
337	MSMEG_0277-MSMEG_0279	0.99456	1.71944	0.26968	0.156842	-2.67262	0.333976	0.943369	#N/A	310379	310562
339	MSMEG_0278	20.6887	13.7681	27.6094	2.00532	1.00383	0.0147002	0.166601	hypothetical protein	312099	312322
338	MSMEG_0279	7.77285	7.72059	7.8251	1.01354	0.0193979	0.882562	1	amino acid permease	310563	312094
340	MSMEG_0280	44.1332	31.6172	56.6492	1.79172	0.841348	0.0820264	0.497548	alpha/beta hydrolase	312359	313258
341	MSMEG_0281	76.96	52.9532	100.967	1.90672	0.931093	0.000578923	0.0136259	choline dehydrogenase	313349	314912
342	MSMEG_0282	122.212	80.9135	163.511	2.02081	1.01494	4.79e-05	0.00158456	hypothetical protein	314921	315233
343	MSMEG_0283	68.1717	49.9639	86.3794	1.72884	0.789803	0.00561396	0.0825836	short chain dehydrogenase	315285	316055
344	MSMEG_0284	63.2951	47.5459	79.0443	1.66248	0.73334	0.0103277	0.12737	ribosyldihydronicotinamide dehydrogenase	316060	316850
345	MSMEG_0285	37.3935	35.4911	39.2958	1.1072	0.146915	0.727465	1	TetR family transcriptional regulator	316855	317453
346	MSMEG_0285-MSMEG_0286	0.13484	0	0.26968	#DIV/0!	#DIV/0!	1	1	#N/A	317454	317633
347	MSMEG_0286	8.30721	7.7965	8.81792	1.13101	0.177612	0.839178	1	GntR family transcriptional regulator	317634	318316
348	MSMEG_0287	11.0878	10.2636	11.912	1.16061	0.214878	0.778262	1	hypothetical protein	318321	318844
349	MSMEG_0287-MSMEG_0288	0.156316	0	0.312633	#DIV/0!	#DIV/0!	1	1	#N/A	318845	318959
350	MSMEG_0288	0.94176	0.67594	1.20758	1.78652	0.83715	1	1	FAD dependent oxidoreductase	318960	320069
351	MSMEG_0288-MSMEG_0289	1.32773	0.74348	1.91199	2.57167	1.36271	0.578	1	#N/A	320070	320260
352	MSMEG_0289	24.2617	21.7016	26.8217	1.23593	0.305602	0.46711	1	alpha/beta hydrolase	320261	321361
353	MSMEG_0290	61.4306	52.9972	69.8639	1.31826	0.39863	0.206494	0.797176	acyltransferase	321386	322804
354	MSMEG_0291	8.42397	8.63515	8.2128	0.951089	-0.072347	0.993355	1	dioxygenase%2C TauD/TfdA family protein	322807	323652
355	MSMEG_0292	3.09544	3.07132	3.11957	1.01571	0.0224862	1	1	hypothetical protein	323681	324010
356	MSMEG_0293	25.7318	34.8635	16.6002	0.476149	-1.07051	0.00410854	0.0648629	Rieske (2Fe-2S) domain-containing protein	324012	325277
357	MSMEG_0294	10.1433	11.812	8.47459	0.717458	-0.479033	0.406813	1	3-oxoacyl-ACP reductase	325317	326056
358	MSMEG_0295	3.48314	3.68168	3.28461	0.892151	-0.16464	0.859447	1	oxidoreductase%2C FAD-binding	326061	327133
359	MSMEG_0296	14.2579	17.4115	11.1042	0.637751	-0.648934	0.292613	0.909	MarR family transcriptional regulator	327192	327647
360	MSMEG_0297	1.71006	2.62981	0.790312	0.30052	-1.73447	0.369648	0.972596	amidohydrolase	327678	328933
361	MSMEG_0298	3.86271	5.09692	2.6285	0.515705	-0.955382	0.343799	0.953598	hypothetical protein	328938	329275
362	MSMEG_0299	12.8412	13.0899	12.5925	0.961999	-0.0558926	1	1	Rieske (2Fe-2S) domain-containing protein	329279	330544
363	MSMEG_0299-MSMEG_0300	2.13461	3.40511	0.864105	0.253767	-1.97842	0.176191	0.738665	#N/A	330545	330791
364	MSMEG_0300	14.3593	19.9503	8.76835	0.439509	-1.18604	0.0200966	0.208076	amidohydrolase	330792	331799
365	MSMEG_0301	105.328	93.1502	117.506	1.26147	0.335103	0.203504	0.793829	oxidoreductase%2C FAD-binding	331803	333170
366	MSMEG_0301-MSMEG_0303	0.11942	0	0.238839	#DIV/0!	#DIV/0!	1	1	#N/A	333171	333271
368	MSMEG_0302	34.3962	40.8624	27.93	0.683514	-0.548957	0.125876	0.62767	peptidase%2C S9A/B/C families	334265	335464
367	MSMEG_0303	0.90002	1.00973	0.790312	0.782697	-0.353475	1	1	alcohol dehydrogenase	333272	334260
369	MSMEG_0304	54.795	55.4139	54.1761	0.977663	-0.0325905	0.939576	1	acyl-CoA synthetase	335473	337096
370	MSMEG_0305	31.7422	30.5779	32.9065	1.07616	0.105887	0.869625	1	acyltransferase domain-containing protein	337102	337911
371	MSMEG_0306	4.39848	5.73909	3.05788	0.532817	-0.908288	0.267806	0.887652	arylamine N-acetyltransferase	337990	338826
372	MSMEG_0307	43.7507	50.0423	37.4591	0.748549	-0.417832	0.212593	0.801443	AraC family transcriptional regulator	338897	339805
373	MSMEG_0308	12.752	12.3844	13.1197	1.05938	0.0832165	0.911839	1	dihydrofolate reductase	339809	340336
374	MSMEG_0309	156.013	164.251	147.776	0.899695	-0.152493	0.649734	1	aldehyde dehydrogenase	340411	341904
375	MSMEG_0310	18.1157	16.8606	19.3708	1.14888	0.200228	0.55607	1	pseudo	341951	342714
376	MSMEG_0311	89.1992	93.6612	84.7372	0.90472	-0.144457	0.51472	1	glycosyltransferase	342748	343923
377	MSMEG_0312	27.2299	9.30691	45.1528	4.85154	2.27844	6.46e-09	4.71e-07	2-dehydro-3-deoxyphosphogluconate aldolase	343930	344555
378	MSMEG_0313	141.622	39.616	243.627	6.14971	2.62052	1.38e-22	4.81e-20	phosphogluconate dehydratase	344560	346381
379	MSMEG_0314	354.278	99.894	608.662	6.09308	2.60717	2.29e-30	1.59e-27	glucose-6-phosphate 1-dehydrogenase	346386	347869
380	MSMEG_0314-MSMEG_0316	0.410576	0	0.821153	#DIV/0!	#DIV/0!	0.576609	1	#N/A	347870	348059
382	MSMEG_0315	45.9984	46.1664	45.8304	0.992721	-0.0105396	0.984799	1	transmembrane protein	349248	350844
381	MSMEG_0316	86.7567	64.5522	108.961	1.68796	0.755277	0.0030918	0.0523475	NagC regulator	348060	349206
383	MSMEG_0317	777.682	974.445	580.918	0.596153	-0.746246	0.00019246	0.00545119	hypothetical protein	350874	352070
384	MSMEG_0317-MSMEG_0319	1.75999	2.42915	1.09083	0.44906	-1.15502	0.510092	1	#N/A	352071	352235
386	MSMEG_0318	81.879	63.7571	100.001	1.56847	0.649356	0.0152532	0.170956	AMP-dependent synthetase/ligase	353430	354879
385	MSMEG_0319	60.3891	68.7786	51.9996	0.756043	-0.403459	0.160206	0.703602	acyltransferase	352236	353391
387	MSMEG_0320	67.2226	61.3466	73.0986	1.19157	0.252861	0.454543	1	phosphotriesterase	354881	355858
388	MSMEG_0321	131.9	114.594	149.206	1.30204	0.380771	0.131511	0.642973	transcriptional regulator	355916	358708
389	MSMEG_0322	15.2333	18.0835	12.3831	0.684769	-0.546311	0.322142	0.932822	pseudo	358764	359046
390	MSMEG_0322-MSMEG_0323	0.861547	1.21457	0.50852	0.418681	-1.25608	0.760711	1	#N/A	359047	359234
391	MSMEG_0323	43.8866	42.0555	45.7177	1.08708	0.120458	0.706988	1	acyl-CoA dehydrogenase	359235	360470
392	MSMEG_0323-MSMEG_0324	7.92781	5.9777	9.87791	1.65246	0.724615	0.323638	0.934423	#N/A	360471	360722
393	MSMEG_0324	30.434	27.3268	33.5412	1.22741	0.295617	0.305996	0.919694	hypothetical protein	360723	361178
394	MSMEG_0325	37.0877	29.6145	44.5609	1.5047	0.589477	0.0421092	0.331928	hypothetical protein	361191	361703
395	MSMEG_0326	45.357	34.5294	56.1845	1.62715	0.702347	0.0239149	0.230341	AMP-dependent synthetase/ligase	361710	363317
396	MSMEG_0327	35.5346	32.1636	38.9055	1.20961	0.274546	0.416138	1	aldehyde dehydrogenase	363333	364835
397	MSMEG_0328	4.63961	3.64791	5.63132	1.54371	0.626405	0.59261	1	hypothetical protein	364857	365302
398	MSMEG_0329	1.04274	0.504865	1.58062	3.13079	1.64653	0.44903	1	FMN oxidoreductase	365307	365797
399	MSMEG_0330	218.387	217.069	219.705	1.01215	0.0174161	0.787509	1	LuxR family transcriptional regulator	365798	366981
400	MSMEG_0331	193.049	206.666	179.431	0.868215	-0.203875	0.540135	1	LuxR family transcriptional regulator	366986	368034
401	MSMEG_0331-MSMEG_0332	5.63564	9.18215	2.08914	0.227522	-2.13592	0.00659237	0.0932023	#N/A	368035	368222
402	MSMEG_0332	31.7884	54.6366	8.94016	0.163629	-2.6115	6.92e-12	7.18e-10	2-nitropropane dioxygenase	368223	369158
403	MSMEG_0332-MSMEG_0333	20.2778	35.2986	5.25701	0.14893	-2.7473	3.27e-09	2.54e-07	#N/A	369159	369274
404	MSMEG_0333	76.5707	124.002	29.1389	0.234986	-2.08935	1.04e-13	1.3e-11	carboxyl transferase domain-containing protein	369275	370873
405	MSMEG_0334	71.0292	110.244	31.8144	0.288582	-1.79295	4.06e-05	0.00138396	acetyl-/propionyl-coenzyme A carboxylase subunit alpha	370879	372884
406	MSMEG_0335	31.2248	52.6509	9.79877	0.186108	-2.42579	9.8e-11	9.2e-09	enoyl-CoA hydratase/isomerase	372889	373643
407	MSMEG_0336	43.368	72.8932	13.8429	0.189906	-2.39664	1.04e-12	1.19e-10	hypothetical protein	373643	374433
408	MSMEG_0337	89.1607	147.368	30.9529	0.210037	-2.25128	1.08e-16	2.02e-14	hypothetical protein	374438	376188
409	MSMEG_0338	101.364	167.768	34.9607	0.208387	-2.26266	1.04e-17	2.28e-15	acyl-CoA dehydrogenase	376204	377340
410	MSMEG_0339	20.4612	30.2795	10.6429	0.351488	-1.50845	0.000311774	0.0081407	FMN-dependent monooxygenase	377377	378393
411	MSMEG_0340	14.4165	20.2484	8.58457	0.423963	-1.23799	0.0122431	0.14426	enoyl-CoA hydratase/isomerase	378402	379154
412	MSMEG_0341	45.9638	44.7489	47.1786	1.0543	0.0762798	0.808721	1	hypothetical protein	379158	380174
413	MSMEG_0342	40.9629	37.2843	44.6415	1.19733	0.259819	0.391468	0.982846	hypothetical protein	380208	381053
414	MSMEG_0342-MSMEG_0343	2.03396	1.75739	2.31052	1.31475	0.394785	1	1	#N/A	381054	381176
415	MSMEG_0343	141.279	133.629	148.929	1.1145	0.156397	0.564149	1	TetR family transcriptional regulator	381177	381809
416	MSMEG_0343-MSMEG_0344	1.91942	1.55255	2.2863	1.47262	0.55838	0.875049	1	#N/A	381810	382066
417	MSMEG_0344	16.3943	16.8137	15.9748	0.950106	-0.0738395	0.869969	1	hypothetical protein	382067	382837
418	MSMEG_0345	16.0238	15.257	16.7906	1.10052	0.138185	0.826992	1	hypothetical protein	382881	383699
419	MSMEG_0346	24.662	21.5029	27.8212	1.29383	0.371653	0.377929	0.977642	virulence factor	383703	385127
420	MSMEG_0347	29.8478	29.5974	30.0982	1.01692	0.0242035	0.925505	1	virulence factor Mce family protein	385157	386169
421	MSMEG_0348	57.7798	48.154	67.4056	1.39979	0.485213	0.0832792	0.499885	mce-family protein mce3c	386186	387494
422	MSMEG_0349	56.0384	51.0604	61.0164	1.19498	0.256992	0.405815	0.999597	virulence factor mce family protein	387499	388792
423	MSMEG_0350	50.4984	45.9677	55.0291	1.19712	0.259574	0.405507	0.999597	virulence factor Mce family protein	388797	389932
424	MSMEG_0351	128.401	123.56	133.242	1.07836	0.108841	0.627908	1	virulence factor mce family protein	389934	391384
425	MSMEG_0352	105.907	103.662	108.152	1.04331	0.0611727	0.844272	1	hypothetical protein	391422	391987
426	MSMEG_0353	44.2952	38.0168	50.5735	1.33029	0.411743	0.277312	0.889557	hypothetical protein	392047	392592
427	MSMEG_0354	40.9025	36.4629	45.342	1.24351	0.314417	0.394342	0.985352	hypothetical protein	392616	392953
428	MSMEG_0355	26.7854	23.4149	30.1559	1.2879	0.365015	0.311857	0.92468	hypothetical protein	392958	393448
429	MSMEG_0355-MSMEG_0356	7.48614	5.63359	9.3387	1.65768	0.729165	0.285975	0.90094	#N/A	393449	393600
430	MSMEG_0356	48.1371	56.0055	40.2687	0.719013	-0.47591	0.193362	0.775072	acetyltransferase	393601	393897
431	MSMEG_0356-MSMEG_0357	4.60278	2.50087	6.7047	2.68094	1.42274	0.168862	0.723933	#N/A	393898	394012
432	MSMEG_0357	15.2585	11.3071	19.21	1.69893	0.764628	0.118704	0.611107	transmembrane transporter	394013	395614
433	MSMEG_0358	180.49	141.263	219.717	1.55538	0.637264	0.00689132	0.0959674	ribonucleotide-diphosphate reductase subunit beta	395654	396616
434	MSMEG_0358-MSMEG_0359	27.6386	21.6463	33.6308	1.55365	0.63566	0.247292	0.858574	#N/A	396617	396890
435	MSMEG_0359	380.869	492.018	269.721	0.548192	-0.867246	2.76e-05	0.000992665	hypothetical protein	396891	401135
436	MSMEG_0360	306.816	409.841	203.79	0.497242	-1.00798	2.28e-06	0.000104862	hypothetical protein	401170	401343
437	MSMEG_0360-MSMEG_0361	6.45025	9.81177	3.08872	0.314798	-1.6675	0.0790774	0.487792	#N/A	401344	401447
438	MSMEG_0361	112.044	126.593	97.4952	0.770149	-0.37679	0.236037	0.841746	glycosyl hydrolase	401448	402611
439	MSMEG_0362	14.1415	13.0728	15.2101	1.16349	0.218459	0.961556	1	amidohydrolase	402623	403786
440	MSMEG_0363	269.314	280.722	257.905	0.918719	-0.122304	0.560525	1	TetR family transcriptional regulator	403864	404502
441	MSMEG_0364	39.9157	45.2181	34.6133	0.765475	-0.385572	0.281158	0.894049	hypothetical protein	404569	404868
442	MSMEG_0365	948.353	1226.15	670.555	0.546878	-0.87071	0.000826629	0.0182432	hypothetical protein	404871	406747
443	MSMEG_0366	641.781	765.977	517.585	0.675719	-0.565504	0.092356	0.529818	hypothetical protein	406752	407275
444	MSMEG_0367	24.9943	24.7288	25.2599	1.02147	0.0306525	0.916992	1	O-demethylpuromycin-O-methyltransferase	407282	408355
445	MSMEG_0367-MSMEG_0368	10.9775	15.6985	6.25659	0.398547	-1.32718	0.0116892	0.139727	#N/A	408356	408515
446	MSMEG_0368	115.182	137.143	93.2222	0.679747	-0.556931	0.017529	0.188014	hypothetical protein	408516	409978
447	MSMEG_0369	92.012	107.206	76.8183	0.71655	-0.480861	0.0631602	0.425593	hypothetical protein	409983	410690
448	MSMEG_0370	367.296	439.689	294.904	0.67071	-0.576239	0.00465398	0.0710252	hypothetical protein	410702	414047
449	MSMEG_0371	152.299	126.682	177.915	1.40442	0.489973	0.0485405	0.365552	MaoC like domain-containing protein	414063	414920
450	MSMEG_0372	68.1155	51.6794	84.5517	1.63608	0.710244	0.0139469	0.160403	3-ketoacyl-ACP reductase	414922	416274
451	MSMEG_0373	315.697	236.146	395.248	1.67374	0.743078	0.000547818	0.0130037	acetyl-CoA acetyltransferase	416355	417653
452	MSMEG_0373-MSMEG_0374	167.37	120.971	213.769	1.76711	0.821391	0.000637071	0.0146843	#N/A	417654	418196
453	MSMEG_0374	8.70691	8.64547	8.76835	1.01421	0.020361	1	1	glycolate oxidase subunit	418197	420065
454	MSMEG_0374-MSMEG_0375	0	0	0	#DIV/0!	#DIV/0!	NA	NA	#N/A	420066	420212
455	MSMEG_0375	6.94153	3.68168	10.2014	2.77085	1.47033	0.0463605	0.353758	phospholipase D	420213	421805
456	MSMEG_0376	12.3254	9.88349	14.7674	1.49414	0.57932	0.21956	0.813178	AraC family transcriptional regulator	421882	422928
457	MSMEG_0377	24.7452	16.4378	33.0527	2.01078	1.00775	0.01007	0.125718	nitrile hydratase	422996	423732
458	MSMEG_0378	12.4744	6.00729	18.9414	3.15307	1.65676	0.00202887	0.0376716	nitrile hydratase subunit alpha	423737	424349
459	MSMEG_0379	3.65631	2.72917	4.58344	1.67943	0.74797	0.365204	0.972596	nitrile hydratase activator P14k	424354	424631
460	MSMEG_0379-MSMEG_0380	587.811	630.512	545.109	0.864549	-0.20998	0.519087	1	#N/A	424632	425343
461	MSMEG_0380	664.901	653.398	676.403	1.03521	0.0499201	0.718789	1	MmpS4 protein	425344	425759
462	MSMEG_0381	6000.88	6303.9	5697.85	0.903861	-0.145828	0.41556	1	Mmp14a protein	425764	428642
463	MSMEG_0382	2765.76	2833.95	2697.56	0.951873	-0.0711595	0.681761	1	transporter	428652	431636
464	MSMEG_0383	1078.17	987.333	1169	1.184	0.24367	0.167992	0.721674	hypothetical protein	431707	432045
465	MSMEG_0383-MSMEG_0384	5.3467	4.01547	6.67793	1.66305	0.733835	0.316473	0.927495	#N/A	432046	432228
466	MSMEG_0384	510.371	483.242	537.501	1.11228	0.153522	0.38892	0.981609	glucose-1-phosphate thymidylyltransferase	432229	433095
467	MSMEG_0384-MSMEG_0385	22.09	16.4336	27.7464	1.68839	0.755652	0.162775	0.708922	#N/A	433096	433613
468	MSMEG_0385	170.617	108.704	232.531	2.13912	1.09702	8.93e-07	4.42e-05	glycosyl transferase family protein	433614	434870
469	MSMEG_0386	467.129	462.731	471.526	1.01901	0.0271629	0.845282	1	NAD dependent epimerase/dehydratase	434928	436061
470	MSMEG_0386-MSMEG_0387	210.348	230.187	190.509	0.827624	-0.272953	0.327271	0.937736	#N/A	436062	436309
471	MSMEG_0387	1143.43	1166.9	1119.95	0.95977	-0.0592397	0.695216	1	Rmt2 protein	436310	437044
472	MSMEG_0387-MSMEG_0388	969.982	759.662	1180.3	1.55372	0.635727	0.00123757	0.0255322	#N/A	437045	437373
473	MSMEG_0388	1445.74	1039.85	1851.63	1.78068	0.832425	1.86e-05	0.000697599	macrocin-O-methyltransferase	437374	438096
474	MSMEG_0389	968.969	739.138	1198.8	1.62189	0.697675	0.000484466	0.0117332	glycosyl transferase family protein	438130	439398
475	MSMEG_0389-MSMEG_0390	241.644	167.263	316.025	1.88939	0.917918	0.00134527	0.0272164	#N/A	439399	439604
476	MSMEG_0390	320.32	259.047	381.592	1.47306	0.558817	0.00980096	0.123224	acyltransferase	439605	440687
477	MSMEG_0390-MSMEG_0391	217.301	229.526	205.076	0.893475	-0.162501	0.535367	1	#N/A	440688	440860
478	MSMEG_0391	2128.83	2068.77	2188.89	1.05807	0.0814287	0.618415	1	Rmt3 protein	440861	441649
479	MSMEG_0392	258.984	233.658	284.309	1.21677	0.28306	0.223925	0.822059	glycosyl transferase family protein	441687	443163
480	MSMEG_0393	924.773	654.175	1195.37	1.82729	0.869709	1.13e-05	0.000449143	Fmt protein	443202	443967
481	MSMEG_0393-MSMEG_0394	160.774	131.047	190.501	1.45368	0.539714	0.0164998	0.18041	#N/A	443968	444074
482	MSMEG_0394	443.725	483.931	403.519	0.833836	-0.262165	0.39108	0.982491	hypothetical protein	444075	444329
483	MSMEG_0394-MSMEG_0395	39.8283	29.3189	50.3378	1.7169	0.779809	0.110006	0.583037	#N/A	444330	444661
484	MSMEG_0395	2.05619	0.33797	3.7744	11.1679	3.48128	0.0531114	0.386053	hypothetical protein	444662	444796
485	MSMEG_0395-MSMEG_0396	3.55607	4.45279	2.65935	0.597231	-0.743638	0.538135	1	#N/A	444797	445186
486	MSMEG_0396	3.37467	3.47683	3.2725	0.941231	-0.0873796	1	1	hypothetical protein	445187	445303
487	MSMEG_0397	63.1371	62.1733	64.1009	1.031	0.0440506	1	1	IS1096%2C tnpA protein	445586	446626
488	MSMEG_0398	790.179	807.283	773.075	0.957625	-0.0624668	0.671849	1	IS1096%2C tnpR protein	446634	447335
489	MSMEG_0398-MSMEG_0399	2226.16	1923.59	2528.73	1.31459	0.394612	0.0389318	0.318001	#N/A	447336	447637
490	MSMEG_0399	4852.6	4243.67	5461.52	1.28698	0.363989	0.0582699	0.407597	hypothetical protein	447638	447868
491	MSMEG_0400	6938.03	6556.12	7319.95	1.11651	0.158992	0.399449	0.991589	peptide synthetase	447897	455186
492	MSMEG_0401	4678.21	4547.29	4809.13	1.05758	0.0807711	0.661821	1	non-ribosomal peptide synthase	455186	458187
493	MSMEG_0402	13004.8	12033.6	13975.9	1.16141	0.215875	0.274959	0.88884	linear gramicidin synthetase subunit D	458192	465867
494	MSMEG_0403	1426.87	1365.73	1488.02	1.08955	0.123728	0.51687	1	integral membrane protein	465884	466702
495	MSMEG_0403-MSMEG_0404	506.398	486.683	526.113	1.08102	0.112392	0.705761	1	#N/A	466703	466803
496	MSMEG_0404	595.424	570.928	619.921	1.08581	0.118777	0.748965	1	sigma associated protein	466804	467214
497	MSMEG_0405	54.3336	49.0116	59.6556	1.21717	0.283533	0.414749	1	extra cytoplasmic sigma factor	467223	468398
498	MSMEG_0406	2938.98	1031.87	4846.09	4.69643	2.23156	1.92e-19	4.6e-17	acyl-CoA dehydrogenase	468441	470276
499	MSMEG_0406-MSMEG_0407	1.20292	1.1808	1.22504	1.03746	0.0530559	1	1	#N/A	470277	470513
500	MSMEG_0407	19.8863	14.6804	25.0921	1.70923	0.773344	0.060009	0.413721	hypothetical protein	470514	471602
501	MSMEG_0408	2050.91	1867.5	2234.33	1.19643	0.258733	0.192097	0.773087	type I modular polyketide synthase	471613	482571
502	MSMEG_0408-MSMEG_0409	396.954	380.715	413.192	1.08531	0.118101	0.467193	1	#N/A	482572	482812
503	MSMEG_0409	1466.18	1389.39	1542.97	1.11054	0.151257	0.440062	1	condensation domain-containing protein	482813	484234
504	MSMEG_0410	868.219	890.962	845.477	0.948949	-0.075597	0.618127	1	MmpL protein	484268	487276
505	MSMEG_0410-MSMEG_0411	104.224	96.6396	111.808	1.15696	0.210341	0.429533	1	#N/A	487277	487385
506	MSMEG_0411	381.93	324.255	439.604	1.35573	0.439073	0.0400036	0.322736	acyl-CoA synthetase	487386	489095
507	MSMEG_0412	507.388	473.961	540.815	1.14105	0.190365	0.367114	0.972596	hypothetical protein	489157	490308
508	MSMEG_0413	9.94274	12.6548	7.23068	0.571378	-0.807482	0.174685	0.7356	hypothetical protein	490313	490990
509	MSMEG_0414	61.1034	62.8422	59.3645	0.94466	-0.0821332	0.654044	1	oxidoreductase%2C 2OG-Fe(II) oxygenase	491026	492051
510	MSMEG_0415	545.638	513.223	578.053	1.12632	0.171614	0.309083	0.922143	NADH-FMN oxidoreductase	492065	492550
511	MSMEG_0416	325.182	315.754	334.609	1.05971	0.0836737	0.756938	1	hypothetical protein	492595	492756
512	MSMEG_0417	172.732	142.241	203.222	1.42871	0.514718	0.0864046	0.510937	fumarate reductase iron-sulfur subunit	492834	493583
513	MSMEG_0418	520.736	448.046	593.425	1.32447	0.405418	0.104735	0.567333	succinate dehydrogenase flavoprotein subunit	493585	495492
514	MSMEG_0419	342.707	304.33	381.083	1.2522	0.32447	0.200951	0.789187	integral membrane protein	495575	496396
515	MSMEG_0420	372.013	360.09	383.936	1.06622	0.0925076	0.623886	1	hypothetical protein	496449	496745
516	MSMEG_0421	0.25426	0	0.50852	#DIV/0!	#DIV/0!	0.814429	1	hypothetical protein	496794	496940
517	MSMEG_0422	465.937	578.533	353.341	0.610753	-0.711338	0.000421042	0.0104547	transferase	497010	497777
518	MSMEG_0423	52.18	53.8471	50.5129	0.938081	-0.0922151	0.83649	1	hypothetical protein	497860	498360
519	MSMEG_0424	26.4502	20.823	32.0773	1.54047	0.623374	0.0936818	0.534124	Hsp20/alpha crystallin family protein	498438	498875
520	MSMEG_0425	7.95315	7.0212	8.88509	1.26547	0.339669	0.654725	1	membrane protein DcsA	498953	499888
521	MSMEG_0426	8.07691	7.28745	8.86636	1.21666	0.282929	0.648825	1	GntR family transcriptional regulator	499923	501296
522	MSMEG_0426-MSMEG_0427	4.60897	4.52451	4.69342	1.03733	0.0528792	1	1	#N/A	501297	501439
523	MSMEG_0427	61.1196	22.5383	99.7008	4.42362	2.14523	4.56e-05	0.00152073	nitrite reductase [NAD(P)H]%2C large subunit	501440	504015
524	MSMEG_0428	7.40876	2.80089	12.0166	4.29029	2.10107	0.00311893	0.0526469	nitrite reductase [NAD(P)H] small subunit	504020	504384
525	MSMEG_0429	38.6958	57.9175	19.474	0.336237	-1.57245	0.104364	0.565874	ferric uptake regulator	504399	504641
526	MSMEG_0429-MSMEG_0430	11.873	6.11501	17.6309	2.88322	1.52768	0.20786	0.799251	#N/A	504642	505024
527	MSMEG_0430	24.5912	17.1263	32.0561	1.87175	0.904387	0.165562	0.714357	ISMsm4%2C transposase	505025	506392
528	MSMEG_0430-MSMEG_0431	176.338	170.827	181.849	1.06452	0.0902035	0.610825	1	#N/A	506393	506806
529	MSMEG_0431	29.218	13.3665	45.0696	3.37184	1.75354	4.85e-06	0.000205607	hypothetical protein	506807	507498
530	MSMEG_0432	75.4399	41.9204	108.959	2.5992	1.37807	6.74e-07	3.43e-05	bifunctional uroporphyrinogen-III synthetase/response regulator domain-containing protein	507503	508656
531	MSMEG_0433	40.1422	17.1835	63.1009	3.67218	1.87664	4.04e-06	0.000173499	nitrite extrusion protein	508691	510100
532	MSMEG_0433-MSMEG_0434	0.833821	0.33797	1.32967	3.93429	1.9761	0.594937	1	#N/A	510101	510208
533	MSMEG_0434	126.189	85.0238	167.354	1.96832	0.976965	6.68e-05	0.00215358	aminoglycoside 2'-N-acetyltransferase	510209	510841
534	MSMEG_0435	156.531	92.081	220.98	2.39985	1.26294	1.1e-07	6.48e-06	allophanate hydrolase subunit 2	510873	511757
535	MSMEG_0436	145.974	92.2038	199.744	2.16633	1.11526	2.63e-06	0.000119216	allophanate hydrolase subunit 1	511773	512405
536	MSMEG_0436-MSMEG_0437	0.11942	0	0.238839	#DIV/0!	#DIV/0!	1	1	#N/A	512406	512509
537	MSMEG_0437	114.736	91.6772	137.794	1.50303	0.587876	0.0212031	0.215306	hypothetical protein	512510	513190
538	MSMEG_0438	80.6381	99.1357	62.1404	0.626822	-0.673873	0.0101694	0.126368	periplasmic binding protein	513215	514168
539	MSMEG_0439	40.2907	44.1151	36.4663	0.826617	-0.274709	0.367679	0.972596	hypothetical protein	514184	515316
540	MSMEG_0440	38.2272	40.0257	36.4287	0.910133	-0.135851	0.735106	1	hypothetical protein	515321	515415
541	MSMEG_0441	480.243	505.129	455.357	0.901465	-0.149656	0.473793	1	hypothetical protein	515471	516199
542	MSMEG_0442	20.543	24.522	16.564	0.675476	-0.566025	0.314026	0.924903	tetracycline repressor domain-containing protein	516209	516811
543	MSMEG_0443	33.6875	20.5587	46.8163	2.2772	1.18726	0.000827501	0.0182432	carbon-nitrogen hydrolase	516901	517893
544	MSMEG_0444	31.282	20.6623	41.9017	2.02793	1.02001	0.00669318	0.0941377	agmatine deiminase	517901	518919
545	MSMEG_0445	126.385	109.343	143.428	1.31173	0.391471	0.149578	0.68656	amidohydrolase	518924	520557
546	MSMEG_0446	199.318	198.332	200.304	1.00995	0.0142791	0.984449	1	putrescine importer	520569	521912
547	MSMEG_0447	14.954	13.1535	16.7546	1.27377	0.349105	0.564732	1	hypothetical protein	521987	522406
548	MSMEG_0447-MSMEG_0448	0.489695	0.70971	0.26968	0.379987	-1.39598	0.812178	1	#N/A	522407	522532
549	MSMEG_0448	32.1639	26.6553	37.6725	1.41332	0.499086	0.138468	0.661504	MarR family transcriptional regulator	522533	522976
550	MSMEG_0449	58.737	41.6754	75.7987	1.81879	0.862977	0.0122853	0.144577	transporter major facilitator family protein	522988	524988
551	MSMEG_0450	1.2165	0.876605	1.5564	1.77549	0.828215	0.705726	1	hypothetical protein	525004	525219
552	MSMEG_0450-MSMEG_0451	0.506692	0.504865	0.50852	1.00724	0.0104077	1	1	#N/A	525220	525322
553	MSMEG_0451	366.659	265.671	467.647	1.76025	0.815781	0.10652	0.573474	oxidoreductase%2C FAD-linked	525323	525571
554	MSMEG_0452	88.5727	60.566	116.579	1.92483	0.944733	0.00017574	0.00503739	inner membrane permease YgbN	525610	527055
555	MSMEG_0453	36.0014	31.3342	40.6685	1.2979	0.376175	0.172538	0.732251	shikimate kinase	527092	527604
556	MSMEG_0453-MSMEG_0454	7.6453	7.49648	7.79411	1.0397	0.0561724	1	1	#N/A	527605	527729
557	MSMEG_0454	53.5076	57.2619	49.7533	0.868873	-0.202783	0.386719	0.981184	GntR family transcriptional regulator	527730	528464
558	MSMEG_0455	298.117	372.861	223.372	0.599076	-0.739189	0.000670933	0.0153378	aldehyde dehydrogenase	528536	529963
559	MSMEG_0456	337.492	410.253	264.73	0.645284	-0.631993	0.00261187	0.0458958	DNA gyrase subunit A	529995	532136
560	MSMEG_0457	522.195	630.539	413.851	0.656344	-0.607476	0.0500281	0.37206	DNA topoisomerase IV subunit B	532147	534180
561	MSMEG_0457-MSMEG_0458	1.18152	0.842835	1.52021	1.80369	0.850951	0.850273	1	#N/A	534181	534391
562	MSMEG_0458	13.5212	12.8197	14.2227	1.10943	0.149825	0.790938	1	two-component system sensor kinase	534392	535687
563	MSMEG_0459	6.06615	6.07287	6.05943	0.997786	-0.00319713	1	1	two-component system response regulator	535697	536341
564	MSMEG_0460	75.4449	85.3448	65.5449	0.768001	-0.38082	0.200575	0.788597	alpha/beta hydrolase	536353	537297
565	MSMEG_0461	2.05169	2.29603	1.80735	0.787165	-0.345262	0.924608	1	CinZ protein	537351	537965
566	MSMEG_0461-MSMEG_0462	3.8235	4.55828	3.08872	0.677607	-0.561479	0.518592	1	#N/A	537966	538101
567	MSMEG_0462	20.7303	19.7793	21.6813	1.09617	0.132465	0.80594	1	MmpS4 protein	538102	538541
568	MSMEG_0463	69.3671	61.6385	77.0957	1.25077	0.322818	0.294134	0.909685	MmpL4 protein	538546	541427
570	MSMEG_0464	380.392	460.69	300.094	0.651402	-0.618381	0.00291611	0.0500319	phosphomethylpyrimidine kinase	542099	542898
569	MSMEG_0465	54.2193	50.5806	57.858	1.14388	0.19393	0.694954	1	TetR family transcriptional regulator	541484	542091
571	MSMEG_0464-MSMEG_0466	33.8193	34.8716	32.7671	0.939651	-0.0898026	0.708628	1	#N/A	542899	543023
572	MSMEG_0466	116.96	132.552	101.368	0.764743	-0.386953	0.0847279	0.504673	hypothetical protein	543024	543872
573	MSMEG_0467	1.78578	1.04768	2.52387	2.40901	1.26844	0.484275	1	membrane transporter	543882	544481
574	MSMEG_0467-MSMEG_0469	2.28212	3.74308	0.821153	0.219379	-2.1885	0.120101	0.613424	#N/A	544482	544594
576	MSMEG_0468	0.964082	1.1808	0.747359	0.632924	-0.659897	0.963159	1	integral membrane protein	545468	546294
575	MSMEG_0469	43.7486	55.6374	31.8598	0.572632	-0.804319	0.00611435	0.0882356	PadR family transcriptional regulator	544595	545433
577	MSMEG_0468-MSMEG_0471	0.37368	0	0.747359	#DIV/0!	#DIV/0!	0.593701	1	#N/A	546295	546422
579	MSMEG_0470	56.3855	67.53	45.241	0.669939	-0.577899	0.0536616	0.387548	para-nitrobenzyl esterase	547281	548872
578	MSMEG_0471	6.33038	4.76313	7.89762	1.65808	0.72951	0.389602	0.98213	LysR family transcriptional regulator	546423	547267
580	MSMEG_0470-MSMEG_0472	0.13484	0	0.26968	#DIV/0!	#DIV/0!	1	1	#N/A	548873	548982
581	MSMEG_0472	200.954	243.958	157.949	0.647446	-0.627168	0.00796501	0.106739	lipoprotein	548983	549768
582	MSMEG_0472-MSMEG_0473	29.0125	40.4508	17.5743	0.434462	-1.2027	0.00148045	0.0291743	#N/A	549769	550349
583	MSMEG_0473	48.5439	70.6351	26.4526	0.374497	-1.41697	5.21e-06	0.000220532	LuxR family transcriptional regulator	550350	551168
584	MSMEG_0473-MSMEG_0474	3.49171	4.08523	2.89818	0.70943	-0.495268	0.638967	1	#N/A	551169	551333
585	MSMEG_0474	11.692	14.8852	8.49867	0.570946	-0.808574	0.137484	0.659633	glucosamine--fructose-6-phosphate aminotransferase (isomerizing)	551334	553121
586	MSMEG_0475	22.6979	30.4567	14.939	0.4905	-1.02767	0.0143957	0.164209	nucleotide-sugar dehydrogenase	553181	554419
587	MSMEG_0476	20.509	23.1445	17.8736	0.77226	-0.372841	0.483609	1	chitin synthase	554422	555717
589	MSMEG_0477	9.90786	13.3941	6.42164	0.479438	-1.06058	0.0855822	0.507418	hypothetical protein	557250	557977
588	MSMEG_0478	48.3416	55.3103	41.3729	0.748015	-0.418861	0.209692	0.799835	hypothetical protein	555747	557245
590	MSMEG_0479	3.70051	3.68168	3.71934	1.01023	0.0146829	1	1	hypothetical protein	557252	557959
591	MSMEG_0480	73.2546	94.5163	51.9929	0.550094	-0.86225	0.00112192	0.0235236	GntR family transcriptional regulator	557995	558654
592	MSMEG_0481	15.194	14.5473	15.8407	1.08892	0.122892	0.866017	1	FAD dependent oxidoreductase	558749	560091
593	MSMEG_0482	25.5194	21.3003	29.7385	1.39616	0.481461	0.23784	0.84428	dihydroxy-acid dehydratase	560096	561786
594	MSMEG_0483	16.717	13.9707	19.4633	1.39316	0.478357	0.30263	0.916453	shikimate transporter	561813	563186
595	MSMEG_0484	56.9306	49.7632	64.0981	1.28806	0.365201	0.279367	0.891956	formamidase	563191	564296
596	MSMEG_0485	36.6672	25.6833	47.6511	1.85533	0.891679	0.00894243	0.11628	amidase	564301	565826
597	MSMEG_0486	34.29	23.1631	45.4169	1.96074	0.971397	0.00857264	0.112772	ABC transporter periplasmic protein	565863	566894
598	MSMEG_0487	12.9164	9.21787	16.6149	1.80246	0.849969	0.224222	0.822245	ABC transporter permease	566907	567740
599	MSMEG_0488	17.9135	11.7801	24.0469	2.04131	1.02949	0.0263603	0.246953	ABC transporter ATP-binding protein	567784	568551
600	MSMEG_0488-MSMEG_0489	1.57778	1.04768	2.10787	2.01194	1.00859	0.686161	1	#N/A	568552	568864
601	MSMEG_0489	7.58382	5.09496	10.0727	1.97699	0.983304	0.197915	0.785123	racemase	568865	570033
602	MSMEG_0490	10.1062	9.41658	10.7958	1.14647	0.197196	0.739437	1	enoyl-CoA hydratase	570038	570816
603	MSMEG_0491	162.863	180.388	145.337	0.805694	-0.311695	0.179068	0.743825	LacI family transcriptional regulator	570847	571875
604	MSMEG_0492	10.901	14.7122	7.08985	0.481903	-1.05319	0.0574473	0.404121	hypothetical protein	571918	572553
605	MSMEG_0493	5.82782	5.47284	6.1828	1.12972	0.17597	1	1	hypothetical protein	572636	572803
606	MSMEG_0493-MSMEG_0494	0.18587	0.37174	0	0	#NUM!	0.893259	1	#N/A	572804	573001
607	MSMEG_0494	1.032	1.58632	0.477679	0.301125	-1.73157	0.530524	1	hypothetical protein	573002	573169
608	MSMEG_0494-MSMEG_0495	0.168985	0.33797	0	0	#NUM!	0.893236	1	#N/A	573170	573275
609	MSMEG_0495	2.45347	3.44306	1.46388	0.425168	-1.2339	0.367382	0.972596	pseudo	573276	574845
610	MSMEG_0496	3.24349	3.27617	3.21082	0.980053	-0.0290677	1	1	coenzyme B12-dependent glycerol dehydrogenase small subunit	574850	575201
611	MSMEG_0497	8.94295	9.51594	8.36996	0.879573	-0.185125	0.835526	1	glycerol dehydratase large subunit	575206	577466
612	MSMEG_0497-MSMEG_0498	0	0	0	#DIV/0!	#DIV/0!	NA	NA	#N/A	577467	577602
613	MSMEG_0498	0.358259	0	0.716518	#DIV/0!	#DIV/0!	0.651794	1	hypothetical protein	577603	577719
614	MSMEG_0499	4.59149	4.05342	5.12957	1.26549	0.339699	0.941313	1	amino acid permease	577723	579150
615	MSMEG_0499-MSMEG_0500	2.47299	3.37748	1.56851	0.464404	-1.10655	0.367496	0.972596	#N/A	579151	579283
616	MSMEG_0500	8.03512	10.1263	5.94396	0.586983	-0.76861	0.224954	0.823484	regulator of polyketide synthase expression	579284	580351
617	MSMEG_0501	37.1647	37.8056	36.5238	0.966095	-0.0497637	0.825693	1	glucosamine-6-phosphate deaminase 1	580361	581103
618	MSMEG_0502	82.1476	86.1862	78.1091	0.906282	-0.141967	0.624002	1	glucosidase	581108	582476
619	MSMEG_0503	23.4441	21.8389	25.0493	1.147	0.197871	0.658221	1	DeoR family transcriptional regulator	582481	583253
620	MSMEG_0503-MSMEG_0504	6.45739	6.206	6.70877	1.08101	0.112386	0.792054	1	#N/A	583254	583426
621	MSMEG_0504	81.6425	88.7776	74.5075	0.83926	-0.25281	0.418349	1	carbohydrate kinase	583427	584409
622	MSMEG_0505	166.363	180.31	152.415	0.845292	-0.242477	0.351424	0.961625	sugar ABC transporter substrate-binding protein	584414	585780
623	MSMEG_0505-MSMEG_0506	1.85923	2.86647	0.851994	0.297227	-1.75036	0.26168	0.883735	#N/A	585781	585884
624	MSMEG_0506	22.7489	20.105	25.3929	1.26302	0.336876	0.422347	1	ABC transporter permease	585885	586735
625	MSMEG_0507	21.9339	24.6632	19.2045	0.778669	-0.360918	0.450024	1	sugar ABC transporter permease	586740	587560
626	MSMEG_0508	42.8629	46.969	38.7567	0.825154	-0.277265	0.463014	1	glycerol-phosphate porter	587587	588657
627	MSMEG_0509	12.0281	11.2437	12.8124	1.13952	0.188422	0.857764	1	transcriptional regulatory protein	588742	589527
628	MSMEG_0509-MSMEG_0510	0	0	0	#DIV/0!	#DIV/0!	NA	NA	#N/A	589528	589665
629	MSMEG_0510	8.77467	7.29163	10.2577	1.40678	0.492396	0.488939	1	D-tagatose-bisphosphate aldolase non-catalytic subunit	589666	590984
630	MSMEG_0511	13.0393	11.3705	14.7082	1.29355	0.371333	0.475876	1	sugar isomerase	590989	592123
631	MSMEG_0512	24.651	18.8753	30.4267	1.61199	0.68884	0.119757	0.612753	BadF/BadG/BcrA/BcrD ATPase	592128	593104
632	MSMEG_0513	21.2485	14.0508	28.4463	2.02454	1.01759	0.0433355	0.337613	integral membrane protein	593126	594087
633	MSMEG_0514	22.4432	16.0979	28.7885	1.78834	0.838624	0.0380889	0.314323	alpha-galactosidase	594092	595401
634	MSMEG_0515	29.5123	21.4058	37.6188	1.75742	0.813456	0.0369865	0.308116	sugar transporter sugar binding lipoprotein	595444	596721
635	MSMEG_0516	8.8478	6.85431	10.8413	1.58168	0.661456	0.371148	0.972596	sugar transporter	596736	597643
636	MSMEG_0517	10.7699	9.21173	12.3281	1.33831	0.420409	0.434441	1	sugar binding-protein dependent transporter system permease	597648	598570
637	MSMEG_0518	68.3688	67.055	69.6826	1.03919	0.055454	0.811937	1	sn-glycerol-3-phosphate ABC transporter ATPase	598612	599718
638	MSMEG_0519	7.80573	8.60752	7.00395	0.813701	-0.297428	0.688624	1	hypothetical protein	599806	599922
639	MSMEG_0519-MSMEG_0520	12.899	12.9548	12.8433	0.99139	-0.0124757	0.987227	1	#N/A	599923	600085
640	MSMEG_0520	178.001	165.07	190.931	1.15667	0.209977	0.308618	0.921773	porin	600086	600733
641	MSMEG_0521	2.96448	2.59604	3.33291	1.28384	0.360468	0.680966	1	pseudo	600745	601814
642	MSMEG_0521-MSMEG_0522	0.504865	1.00973	0	0	#NUM!	0.614877	1	#N/A	601815	601924
643	MSMEG_0522	2.24648	2.09118	2.40178	1.14853	0.199785	0.942023	1	pp24 protein	601925	602077
644	MSMEG_0523	14.218	13.3748	15.0611	1.12608	0.17131	0.873267	1	DNA-binding protein	602113	603006
645	MSMEG_0524	6.31351	5.56801	7.05901	1.26778	0.342305	0.684104	1	short chain dehydrogenase	603036	603863
646	MSMEG_0525	1.2189	1.88633	0.551472	0.292351	-1.77422	0.59343	1	hypothetical protein	603897	604075
647	MSMEG_0526	17.6304	17.2385	18.0224	1.04548	0.064159	0.833653	1	oxidoreductase%2C GMC family protein	604080	605674
648	MSMEG_0527	6.91666	8.20201	5.63132	0.686579	-0.542503	0.455335	1	2-hydroxycyclohexnecarboxyl-CoA dehydrogenase	605757	606500
649	MSMEG_0528	0.715866	0.37174	1.05999	2.85143	1.51169	0.753124	1	hypothetical protein	606524	607450
650	MSMEG_0529	95.6242	108.827	82.4214	0.757362	-0.400944	0.103562	0.56409	serine/threonine protein kinase	607494	610940
651	MSMEG_0529-MSMEG_0530	1.20373	1.58632	0.821153	0.517648	-0.949957	0.718949	1	#N/A	610941	611054
652	MSMEG_0530	393.813	479.801	307.825	0.641567	-0.640327	0.00494068	0.0745833	short chain dehydrogenase	611055	611756
653	MSMEG_0530-MSMEG_0531	4.19353	5.56801	2.81904	0.506293	-0.981956	0.271696	0.88884	#N/A	611757	611978
654	MSMEG_0531	648.771	665.691	631.851	0.949166	-0.0752676	0.658665	1	acyl-CoA dehydrogenase	611979	613190
655	MSMEG_0532	268.923	294.941	242.904	0.823568	-0.28004	0.38726	0.981184	TetR family transcriptional regulator	613219	613836
656	MSMEG_0533	13.3517	15.257	11.4464	0.750242	-0.414572	0.438834	1	gp236 protein	613901	614440
657	MSMEG_0533-MSMEG_0534	0.18587	0.37174	0	0	#NUM!	0.893259	1	#N/A	614441	614550
658	MSMEG_0534	84.9736	83.8553	86.0919	1.02667	0.0379753	1	1	permease%2C major facilitator family protein	614551	615800
659	MSMEG_0535	103.208	98.7068	107.709	1.0912	0.125918	0.701219	1	GntR family transcriptional regulator	615805	616439
660	MSMEG_0536	96.8611	99.1416	94.5805	0.953994	-0.0679476	0.977318	1	intracellular protease PfpI family protein	616498	617064
661	MSMEG_0537	212.812	253.43	172.194	0.679453	-0.557555	0.0219392	0.219537	hypothetical protein	617136	617564
662	MSMEG_0538	199.637	231.837	167.437	0.722221	-0.469487	0.0344966	0.295173	MarR family transcriptional regulator	617579	618070
663	MSMEG_0539	289.122	282.976	295.268	1.04344	0.0613476	0.751634	1	Crp/Fnr family transcriptional regulator protein	618144	618818
664	MSMEG_0539-MSMEG_0540	4.85444	5.70113	4.00775	0.702974	-0.508457	0.652874	1	#N/A	618819	618987
665	MSMEG_0540	77.929	73.5549	82.3031	1.11893	0.162126	0.500866	1	transcriptional regulator	618988	619611
666	MSMEG_0540-MSMEG_0541	108.936	108.779	109.092	1.00288	0.00414309	1	1	#N/A	619612	619743
667	MSMEG_0541	211.736	205.021	218.45	1.0655	0.0915275	0.764126	1	hypothetical protein	619744	620033
668	MSMEG_0542	287.334	250.448	324.22	1.29456	0.372459	0.0891111	0.519225	ANTAR domain-containing protein	620038	620738
670	MSMEG_0543	7.71869	8.27373	7.16365	0.865831	-0.207843	0.685756	1	hypothetical protein	621763	622790
669	MSMEG_0544	305.642	232.42	378.865	1.63009	0.704949	0.000977318	0.0208849	transcriptional regulator	620809	621749
671	MSMEG_0543-MSMEG_0545	0	0	0	#DIV/0!	#DIV/0!	NA	NA	#N/A	622791	622985
672	MSMEG_0545	20.1225	16.2544	23.9906	1.47594	0.561635	0.134684	0.651926	LuxR family transcriptional regulator	622986	623513
673	MSMEG_0545-MSMEG_0546	0.168985	0.33797	0	0	#NUM!	0.893236	1	#N/A	623514	623785
674	MSMEG_0546	207.533	285.662	129.405	0.452998	-1.14242	3.96e-07	2.12e-05	hypothetical protein	623786	624613
675	MSMEG_0546-MSMEG_0548	0.641795	1.01391	0.26968	0.265981	-1.91061	0.622752	1	#N/A	624614	624721
677	MSMEG_0547	171.669	205.719	137.62	0.668971	-0.579984	0.00942191	0.120651	ISMsm5%2C transposase	625601	626658
676	MSMEG_0548	14.4413	15.8972	12.9854	0.816834	-0.291885	0.537979	1	chromosome replication initiation inhibitor protein	624722	625596
678	MSMEG_0549	191.386	241.805	140.968	0.582981	-0.778478	0.000273562	0.00729105	ABC transporter permease	626702	627430
679	MSMEG_0550	1608.42	2130.76	1086.08	0.509715	-0.972238	2.08e-07	1.17e-05	sulfonate binding protein	627472	628440
680	MSMEG_0551	392.879	498.155	287.604	0.577338	-0.792512	8.67e-05	0.00271215	nitrate/sulfonate/bicarbonate ABC transporter ATPase	628489	629271
681	MSMEG_0552	42.6314	59.5993	25.6636	0.430602	-1.21557	0.0337933	0.291639	hypothetical protein	629360	629854
682	MSMEG_0553	16.8208	25.3012	8.34039	0.329644	-1.60102	0.000622269	0.0144628	sugar ABC transporter substrate-binding protein	629922	631270
683	MSMEG_0554	1.81113	2.56227	1.05999	0.413692	-1.27337	0.510621	1	ABC transporter permease	631275	632136
684	MSMEG_0555	2.14899	3.47683	0.821153	0.236179	-2.08205	0.122109	0.618166	ABC transporter permease	632141	632924
685	MSMEG_0556	4.33213	7.29163	1.37263	0.188247	-2.4093	0.00773758	0.104615	ABC transporter	632929	633980
686	MSMEG_0556-MSMEG_0557	310.127	273.185	347.068	1.27045	0.345339	0.133289	0.648376	#N/A	633981	634164
687	MSMEG_0557	326.172	287.218	365.127	1.27126	0.346255	0.106892	0.57455	hypothetical protein	634165	634298
688	MSMEG_0558	58.2886	51.1935	65.3837	1.27719	0.352968	0.210979	0.799835	hypothetical protein	634303	634826
689	MSMEG_0559	549.201	609.332	489.071	0.802634	-0.317186	0.15379	0.692347	hypothetical protein	634899	635102
690	MSMEG_0559-MSMEG_0560	5.12483	4.15277	6.09689	1.46815	0.554	0.570644	1	#N/A	635103	635219
691	MSMEG_0560	26.7241	22.5087	30.9395	1.37456	0.458966	0.226741	0.82749	dihydrodipicolinate reductase N-terminus domain-containing protein	635220	636284
692	MSMEG_0560-MSMEG_0561	0.782691	1.01391	0.551472	0.543906	-0.87857	0.780086	1	#N/A	636285	636420
693	MSMEG_0561	11.4704	16.6426	6.29827	0.378442	-1.40186	0.00960241	0.121876	TetR family transcriptional regulator	636421	637101
695	MSMEG_0562	68.1454	68.979	67.3118	0.975831	-0.0352974	0.971683	1	hypothetical protein	637905	638879
694	MSMEG_0563	39.655	41.6483	37.6618	0.904282	-0.145156	0.60878	1	hypothetical protein	637149	637892
696	MSMEG_0564	81.4962	69.7565	93.2358	1.33659	0.418556	0.119367	0.612268	xanthine/uracil permease	638914	640326
697	MSMEG_0565	29.8874	16.2751	43.4997	2.67278	1.41834	0.000210336	0.00586799	glycosyl transferase family protein	640338	641431
698	MSMEG_0566	65.2041	32.9392	97.469	2.95906	1.56514	5.16e-08	3.15e-06	aliphatic amidase	641436	642280
699	MSMEG_0567	80.1657	27.221	133.11	4.88999	2.28983	1.62e-14	2.27e-12	selenophosphate synthetase	642290	643711
700	MSMEG_0568	185.43	62.0884	308.771	4.97309	2.31414	4.43e-21	1.25e-18	radical SAM domain-containing protein	643711	644760
701	MSMEG_0569	579.413	233.852	924.975	3.95539	1.98382	2.99e-20	7.8e-18	potassium transport flavoprotein	644774	646041
702	MSMEG_0570	82.6557	36.1302	129.181	3.57543	1.83812	9.67e-11	9.13e-09	hypothetical protein	646046	646330
703	MSMEG_0571	481.03	190.286	771.774	4.05587	2.02001	4.19e-20	1.08e-17	carbon-nitrogen hydrolase	646339	647233
704	MSMEG_0572	491.944	181.26	802.629	4.42806	2.14667	1.18e-22	4.2e-20	hypothetical protein	647243	647764
705	MSMEG_0572-MSMEG_0574	13.363	15.4833	11.2426	0.726114	-0.461733	0.500665	1	#N/A	647765	648079
707	MSMEG_0573	0.903035	1.1808	0.625266	0.529525	-0.917229	0.762421	1	ECF sigma factor RpoE1	648734	649296
706	MSMEG_0574	12.4986	12.8892	12.108	0.939391	-0.0902028	0.987351	1	ECF sigma factor RpoE1	648080	648699
708	MSMEG_0573-MSMEG_0575	37.971	37.9448	37.9971	1.00138	0.00198419	1	1	#N/A	649297	649561
709	MSMEG_0575	73.1938	70.2204	76.1672	1.08469	0.117281	0.747453	1	MmpS1 protein	649562	649974
710	MSMEG_0576	75.9498	66.0637	85.836	1.29929	0.377725	0.186859	0.761623	MmpL4 protein	649979	652866
711	MSMEG_0577	5.44181	4.44861	6.43502	1.44652	0.53259	0.454276	1	major facilitator superfamily protein	652908	654131
712	MSMEG_0578	15.883	16.5075	15.2584	0.92433	-0.113519	0.764134	1	acyl-CoA dehydrogenase	654135	655271
714	MSMEG_0579	42.9477	40.5749	45.3206	1.11696	0.159577	0.708229	1	Fis family transcriptional regulator	656089	657565
713	MSMEG_0580	136.938	139.49	134.385	0.963396	-0.0537989	0.833227	1	hypothetical protein	655294	656077
715	MSMEG_0579-MSMEG_0581	7.71388	5.36735	10.0604	1.87437	0.906409	0.240673	0.848094	#N/A	657566	657675
716	MSMEG_0581	21.3553	15.6689	27.0417	1.72582	0.787283	0.0877081	0.514802	4-aminobutyrate aminotransferase	657676	659022
717	MSMEG_0582	27.4213	25.4784	29.3642	1.15251	0.204781	0.55863	1	succinate-semialdehyde dehydrogenase	659025	660479
718	MSMEG_0583	1.46895	2.19053	0.747359	0.341177	-1.55141	0.537493	1	hypothetical protein	660492	660752
719	MSMEG_0583-MSMEG_0584	1.85121	2.3298	1.37263	0.589161	-0.763266	0.65192	1	#N/A	660753	660998
720	MSMEG_0584	165.803	153.518	178.088	1.16005	0.214186	0.464185	1	hypothetical protein	660999	662471
721	MSMEG_0585	16.1597	18.4215	13.8979	0.754439	-0.406523	0.4163	1	L-carnitine dehydratase/bile acid-inducible protein F	661011	662237
722	MSMEG_0585-MSMEG_0586	3.3273	2.90443	3.75018	1.29119	0.368706	0.902862	1	#N/A	662238	662507
723	MSMEG_0586	345.093	319.619	370.566	1.1594	0.213377	0.306929	0.920843	STAS domain-containing protein	662508	662897
724	MSMEG_0586-MSMEG_0587	2.36773	1.58632	3.14914	1.98519	0.989276	0.462828	1	#N/A	662898	663228
725	MSMEG_0587	6.81435	7.75854	5.87016	0.756606	-0.402385	0.691271	1	L-rhamnose 1-epimerase	663229	663549
726	MSMEG_0588	16.4028	15.4219	17.3838	1.12721	0.172758	0.706433	1	rhamnose tranport protein	663590	664917
727	MSMEG_0589	28.8791	28.3806	29.3776	1.03513	0.0498084	0.885705	1	L-rhamnose isomerase	664922	666068
728	MSMEG_0590	25.8297	25.0138	26.6457	1.06524	0.0911818	0.962767	1	short chain dehydrogenase	666082	668123
729	MSMEG_0591	4.40089	3.40929	5.39248	1.5817	0.661479	0.538668	1	rhamnulokinase	668184	669641
730	MSMEG_0592	24.9635	29.9926	19.9344	0.664643	-0.589348	0.152283	0.689884	rhamnose catabolism operon transcriptional regulator	669649	670650
731	MSMEG_0593	42.6824	41.3084	44.0565	1.06653	0.0929211	0.788437	1	hypothetical protein	670737	671347
732	MSMEG_0594	178.597	176.225	180.969	1.02692	0.0383281	0.853921	1	iron-sulfur cluster binding protein	671385	672813
733	MSMEG_0595	486.452	523.854	449.05	0.857204	-0.222289	0.382964	0.980347	glycolate oxidase	672818	673551
734	MSMEG_0596	25.4986	19.1332	31.864	1.66538	0.73585	0.0494158	0.369474	GntR family transcriptional regulator	673641	674327
736	MSMEG_0597	63.2631	71.9892	54.537	0.757572	-0.400545	0.140951	0.666905	hypothetical protein	674784	676060
735	MSMEG_0598	51.2828	35.523	67.0426	1.8873	0.916326	0.0397938	0.322008	hypothetical protein	674388	674779
737	MSMEG_0599	735.364	766.999	703.73	0.917511	-0.124203	0.618592	1	acyl-CoA synthetase	676104	677750
738	MSMEG_0600	118.498	100.666	136.33	1.35429	0.437536	0.0574915	0.404121	dehydrogenase	677821	678603
739	MSMEG_0601	13.7055	6.41503	20.9961	3.27295	1.71059	0.0577969	0.405476	hypothetical protein	678620	678928
740	MSMEG_0602	19.9877	12.2155	27.7599	2.27251	1.18429	0.100588	0.556157	hypothetical protein	678969	679124
741	MSMEG_0602-MSMEG_0603	1.82892	1.92429	1.73356	0.900884	-0.150587	1	1	#N/A	679125	679377
742	MSMEG_0603	243.064	174.062	312.066	1.79285	0.842251	0.000105828	0.00323899	acyl-CoA dehydrogenase	679378	681582
743	MSMEG_0603-MSMEG_0604	0.819325	0.504865	1.13379	2.24572	1.16718	0.731547	1	#N/A	681583	681692
744	MSMEG_0604	19.5499	21.7334	17.3663	0.79906	-0.323624	0.466875	1	glyoxylate reductase	681693	682651
745	MSMEG_0605	171.037	167.969	174.105	1.03653	0.0517588	0.779202	1	hypothetical protein	682662	683758
746	MSMEG_0606	120.689	117.126	124.252	1.06084	0.0852075	0.749706	1	TetR family transcriptional regulator	683791	684420
747	MSMEG_0606-MSMEG_0608	44.4063	59.5959	29.2166	0.490245	-1.02843	0.0029552	0.0505987	#N/A	684421	684534
749	MSMEG_0607	44.1015	47.2029	41	0.868592	-0.20325	0.426033	1	methyltransferase%2C %2C family protein	685135	685946
748	MSMEG_0608	308.231	393.427	223.034	0.5669	-0.818833	0.000185145	0.0052708	glyoxalase	684535	685103
750	MSMEG_0609	14.2302	11.345	17.1154	1.50862	0.593228	0.29413	0.909685	hypothetical protein	685955	686830
751	MSMEG_0609-MSMEG_0610	0	0	0	#DIV/0!	#DIV/0!	NA	NA	#N/A	686831	686933
752	MSMEG_0610	3.3338	3.03951	3.62809	1.19364	0.255371	0.992826	1	beta-lactamase	686934	687834
753	MSMEG_0611	1.16673	1.82493	0.50852	0.278652	-1.84347	0.444984	1	para-nitrobenzyl esterase	687843	689295
754	MSMEG_0612	5.55367	6.07706	5.03028	0.82775	-0.272734	0.755259	1	TetR family transcriptional regulator	689301	689912
755	MSMEG_0613	87.6187	92.4595	82.7779	0.895288	-0.159577	0.569695	1	hypothetical protein	689985	690890
756	MSMEG_0614	71.9309	82.2888	61.5731	0.748256	-0.418396	0.0967027	0.543924	methyltransferase	690921	691814
757	MSMEG_0614-MSMEG_0615	44.4393	67.2844	21.5942	0.320939	-1.63963	1.3e-07	7.47e-06	#N/A	691815	691997
758	MSMEG_0615	170.764	280.61	60.9171	0.217088	-2.20365	9.82e-15	1.4e-12	ATPase AAA	691998	693763
759	MSMEG_0616	56.8392	95.1797	18.4988	0.194357	-2.36322	4.04e-06	0.000173499	hypothetical protein	693768	695316
760	MSMEG_0617	522.866	897.752	147.981	0.164835	-2.60091	4.16e-10	3.62e-08	ftsk/SpoIIIE family protein	695321	699290
761	MSMEG_0618	163.307	281.704	44.9096	0.159421	-2.64909	6.1e-06	0.000256954	PE family protein	699295	699602
762	MSMEG_0619	177.96	311.539	44.3812	0.142458	-2.81139	1.52e-24	6.03e-22	PPE family protein	699604	701175
763	MSMEG_0620	325.104	548.895	101.313	0.184577	-2.43771	7.88e-28	3.87e-25	PE family protein	701225	701518
764	MSMEG_0621	266.342	449.603	83.0816	0.184789	-2.43605	4.77e-27	2.16e-24	low molecular weight protein antigen 7	701553	701840
765	MSMEG_0622	216.322	365.213	67.431	0.184635	-2.43725	5.3e-10	4.57e-08	DNA-binding protein	701853	702734
766	MSMEG_0623	96.2858	162.826	29.7453	0.182681	-2.4526	2.53e-20	6.72e-18	secretion protein Snm4	702737	704164
767	MSMEG_0624	87.2727	145.108	29.4369	0.202861	-2.30144	5.92e-17	1.16e-14	subtilase	704172	705547
769	MSMEG_0625	36.619	40.3958	32.8423	0.813014	-0.298649	0.39761	0.989822	hypothetical protein	706478	707632
768	MSMEG_0626	48.899	81.4312	16.3667	0.200988	-2.31482	7.87e-13	9.07e-11	hypothetical protein	705552	706432
770	MSMEG_0627	19.3897	22.1791	16.6002	0.748462	-0.417999	0.271983	0.88884	glycosyl transferase family protein	707650	709398
771	MSMEG_0628	70.3164	69.9678	70.665	1.00997	0.0143057	0.987792	1	amidohydrolase	709441	710328
772	MSMEG_0629	38.0552	41.4033	34.7071	0.83827	-0.254513	0.500903	1	trans-aconitate 2-methyltransferase	710373	711137
773	MSMEG_0630	5.79402	7.12669	4.46135	0.626006	-0.675753	0.338185	0.947444	hypothetical protein	711186	711989
774	MSMEG_0631	65.0015	71.3724	58.6305	0.821473	-0.283715	0.339099	0.947536	pseudo	712068	713446
775	MSMEG_0632	21.3557	25.7048	17.0066	0.661614	-0.595939	0.177356	0.740948	hypothetical protein	713531	714025
777	MSMEG_0633	150.642	150.773	150.511	0.998263	-0.00250743	0.951641	1	PAP2 superfamily protein	714765	716181
776	MSMEG_0634	14.2285	16.231	12.226	0.753253	-0.408793	0.388647	0.981596	PAP2 superfamily protein	714093	714717
778	MSMEG_0633-MSMEG_0635	62.9576	75.6575	50.2577	0.66428	-0.590137	0.0888537	0.518696	#N/A	716182	716287
779	MSMEG_0635	159.989	170.092	149.886	0.881205	-0.182451	0.381764	0.979472	hypothetical protein	716288	716914
780	MSMEG_0636	190.997	207.189	174.806	0.843701	-0.245197	0.277488	0.889557	hypothetical protein	716920	717405
781	MSMEG_0637	125.688	84.8279	166.548	1.96337	0.97333	0.142352	0.670666	iron-sulfur binding oxidoreductase	717434	719002
782	MSMEG_0637-MSMEG_0638	1.0801	1.89052	0.26968	0.142649	-2.80946	0.213948	0.802893	#N/A	719003	719171
783	MSMEG_0638	527.055	428.539	625.572	1.45978	0.54575	0.00605145	0.087479	hypothetical protein	719172	721103
784	MSMEG_0639	2820.99	3451.72	2190.26	0.634541	-0.656215	0.00171612	0.0329256	oligopeptide transport ATP-binding protein AppF	721104	722110
785	MSMEG_0640	3948.14	5047.59	2848.69	0.564367	-0.825296	3.52e-05	0.00122365	oligopeptide transport ATP-binding protein OppD	722115	723093
786	MSMEG_0641	5251.39	6598.78	3904	0.591624	-0.757247	0.000146178	0.00430067	binding-protein-dependent transporters inner membrane component	723098	724056
787	MSMEG_0642	5827.99	7469.93	4186.05	0.560386	-0.835506	1.96e-05	0.000730282	ABC transporter permease	724060	725066
788	MSMEG_0643	27033.5	36438.8	17628.2	0.483775	-1.04759	2.6e-05	0.000944605	extracellular solute-binding protein	725071	726722
789	MSMEG_0643-MSMEG_0644	12.9598	16.9488	8.97085	0.529292	-0.917865	0.118996	0.611482	#N/A	726723	726930
790	MSMEG_0644	149.981	187.665	112.297	0.598389	-0.740844	0.00276215	0.0477829	cupin	726931	727503
791	MSMEG_0644-MSMEG_0645	74.4685	88.444	60.4931	0.68397	-0.547995	0.0672117	0.442636	#N/A	727504	727628
792	MSMEG_0645	439.402	468.741	410.062	0.874816	-0.192948	0.411075	1	beta-1%2C3-glucanase	727629	728471
793	MSMEG_0645-MSMEG_0646	107.222	114.704	99.7396	0.869539	-0.201677	0.457642	1	#N/A	728472	728571
794	MSMEG_0646	2.58023	3.07132	2.08914	0.68021	-0.555947	0.715028	1	transporter	728572	730086
795	MSMEG_0647	2.00865	1.1808	2.8365	2.40218	1.26434	0.389675	0.98213	phosphonate ABC transporter ATP-binding protein	730213	730958
796	MSMEG_0649	8.43402	4.35344	12.5146	2.87465	1.52339	0.0978301	0.547501	phosphonate-binding periplasmic protein	730969	731934
797	MSMEG_0649-MSMEG_0650	0.18587	0.37174	0	0	#NUM!	0.893259	1	#N/A	731935	732116
798	MSMEG_0650	6.73059	6.1446	7.31658	1.19073	0.251852	0.831739	1	GntR family transcriptional regulator	732117	732869
799	MSMEG_0650-MSMEG_0651	1.67206	2.05741	1.28672	0.625408	-0.677131	0.840813	1	#N/A	732870	732983
800	MSMEG_0651	42.523	64.984	20.062	0.308722	-1.69562	0.0391141	0.318536	hypothetical protein	732984	733664
801	MSMEG_0652	10.2729	11.8499	8.69583	0.73383	-0.446482	0.393363	0.98494	hypothetical protein	733710	734573
802	MSMEG_0653	3.73897	2.66777	4.81017	1.80307	0.850456	0.436917	1	pseudo	734617	735581
803	MSMEG_0654	7.93218	7.89167	7.97269	1.01027	0.014736	0.983016	1	hypothetical protein	735585	736520
804	MSMEG_0654-MSMEG_0655	4.10807	3.5106	4.70554	1.34038	0.422641	0.686063	1	#N/A	736521	736635
805	MSMEG_0655	7.15454	7.04883	7.26025	1.02999	0.042634	0.862139	1	glucose 1-dehydrogenase	736636	737415
806	MSMEG_0656	33.7077	29.6814	37.734	1.2713	0.346304	0.43402	1	TetR family transcriptional regulator	737416	738018
807	MSMEG_0657	53.7447	32.2694	75.22	2.331	1.22095	7.41e-05	0.0023766	Rieske (2Fe-2S) domain-containing protein	738064	739248
808	MSMEG_0658	9.94103	6.65364	13.2284	1.98815	0.991425	0.114564	0.597906	polyamine ABC-transporter inner membrane subunit	739263	740164
809	MSMEG_0659	5.64712	2.42915	8.86509	3.64946	1.86768	0.0495616	0.369946	polyamine ABC transporter permease	740169	741106
810	MSMEG_0660	199.821	155.755	243.887	1.56584	0.646934	0.00457962	0.0702755	extracellular solute-binding protein	741111	742385
811	MSMEG_0660-MSMEG_0661	15.5283	15.9647	15.0918	0.945323	-0.0811214	0.97576	1	#N/A	742386	742518
812	MSMEG_0661	68.5751	61.3427	75.8075	1.2358	0.30545	0.388424	0.981596	glutamate-1-semialdehyde 2%2C1-aminomutase	742519	743907
813	MSMEG_0662	73.7764	64.2499	83.3028	1.29654	0.374671	0.136293	0.656726	putrescine transport ATP-binding protein PotG	743924	745081
814	MSMEG_0663	25.9547	27.7471	24.1623	0.870803	-0.199582	0.547674	1	TetR family transcriptional regulator	745088	745795
815	MSMEG_0663-MSMEG_0664	3.27194	2.634	3.90988	1.48439	0.56987	0.742933	1	#N/A	745796	745912
816	MSMEG_0664	77.8867	61.5515	94.2219	1.53078	0.614269	0.0345586	0.295199	FAD dependent oxidoreductase	745913	747574
818	MSMEG_0665	67.5494	58.7341	76.3646	1.30018	0.378706	0.164668	0.712155	sarcosine oxidase subunit beta	749647	750838
817	MSMEG_0666	9.83762	8.63933	11.0359	1.2774	0.353215	0.576841	1	acetyl-CoA synthetase	747619	749626
819	MSMEG_0667	14.767	11.1023	18.4318	1.66018	0.731344	0.130091	0.639776	butyryl-CoA dehydrogenase	750914	752092
820	MSMEG_0668	59.1086	50.9725	67.2447	1.31923	0.3997	0.13517	0.653596	integral membrane protein	752138	752347
822	MSMEG_0669	133.221	86.8761	179.565	2.06691	1.04748	0.00683099	0.0954454	hypothetical protein	753334	753836
821	MSMEG_0670	41.9649	36.7671	47.1627	1.28274	0.359229	0.208968	0.799835	FAD dependent oxidoreductase	752392	753329
823	MSMEG_0671	653.047	487.125	818.968	1.68123	0.749516	0.139078	0.663092	S-(hydroxymethyl)glutathione dehydrogenase	753920	755068
824	MSMEG_0672	633.829	433.705	833.953	1.92286	0.943252	0.0394157	0.320057	hypothetical protein	755161	755814
825	MSMEG_0672-MSMEG_0673	6.19529	6.68546	5.70512	0.853362	-0.228769	0.704297	1	#N/A	755815	755981
826	MSMEG_0673	72.0845	78.5761	65.5929	0.834769	-0.260551	0.368885	0.972596	hypothetical protein	755982	756524
827	MSMEG_0673-MSMEG_0674	1.33232	0.70971	1.95494	2.75456	1.46182	0.577274	1	#N/A	756525	756844
828	MSMEG_0674	169.906	166.929	172.883	1.03567	0.0505587	0.970208	1	ErfK/YbiS/YcfS/YnhG family protein	756845	757855
829	MSMEG_0674-MSMEG_0675	4.73608	3.14304	6.32911	2.01369	1.00984	0.329268	0.939458	#N/A	757856	758054
830	MSMEG_0675	14.0082	16.1888	11.8275	0.730596	-0.452855	0.451157	1	cytochrome P450	758055	759272
831	MSMEG_0675-MSMEG_0676	1.8963	2.46292	1.32967	0.539877	-0.889299	0.653439	1	#N/A	759273	759459
832	MSMEG_0676	8.16841	8.16824	8.16858	1.00004	6.00176e-05	1	1	transcriptional regulatory protein	759460	759996
833	MSMEG_0677	22.3181	30.3091	14.3271	0.472701	-1.081	0.00700913	0.0971224	tRNA-Gly	760001	760074
834	MSMEG_0677-MSMEG_0678	2.36139	2.22849	2.4943	1.11928	0.162571	1	1	#N/A	760075	760191
835	MSMEG_0678	135.864	127.68	144.047	1.12818	0.173999	0.42227	1	deoxycytidine triphosphate deaminase	760192	760761
836	MSMEG_0678-MSMEG_0679	422.113	431.361	412.866	0.957123	-0.0632245	0.806264	1	#N/A	760762	761053
837	MSMEG_0679	387.722	412.943	362.501	0.877848	-0.187957	0.441104	1	hypothetical protein	761054	762742
838	MSMEG_0680	13.4583	12.957	13.9596	1.07738	0.107521	0.91735	1	UDP-glucose 6-dehydrogenase	762836	764170
839	MSMEG_0681	51.9375	45.1801	58.6949	1.29913	0.377547	0.199792	0.787992	P450 heme-thiolate protein	764248	765516
840	MSMEG_0682	105.076	88.2646	121.888	1.38094	0.465646	0.0372967	0.310127	hypothetical protein	765518	766270
841	MSMEG_0683	142.807	148.211	137.402	0.92707	-0.10925	0.731433	1	hypothetical protein	766289	766657
842	MSMEG_0684	135.182	100.75	169.615	1.68352	0.751482	0.0990106	0.550711	aldehyde oxidase	766670	768780
843	MSMEG_0685	17.3938	13.4616	21.326	1.58421	0.663761	0.291455	0.907323	oxidoreductase%2C molybdopterin-binding subunit	768785	769772
844	MSMEG_0686	17.387	9.7166	25.0575	2.57883	1.36672	0.0563623	0.398954	oxidoreductase	769777	770294
845	MSMEG_0687	41.8947	55.9762	27.8133	0.496877	-1.00904	0.00206392	0.0381528	hypothetical protein	770334	771569
846	MSMEG_0688	421.538	622.569	220.506	0.354188	-1.49741	2.53e-12	2.78e-10	aminotransferase	771588	772862
847	MSMEG_0688-MSMEG_0689	55.8403	74.0592	37.6215	0.507992	-0.977122	0.000688015	0.0156423	#N/A	772863	773109
848	MSMEG_0689	102.842	132.339	73.3444	0.554214	-0.851485	0.0218697	0.219235	hypothetical protein	773110	773346
849	MSMEG_0690	1080.26	1011.12	1149.4	1.13676	0.184931	0.357297	0.967399	(Fe-S)-binding protein	773427	776555
850	MSMEG_0690-MSMEG_0691	0.291157	0	0.582313	#DIV/0!	#DIV/0!	0.796879	1	#N/A	776556	776853
851	MSMEG_0691	116.819	112	121.637	1.08604	0.119081	0.591424	1	transcriptional regulatory protein	776854	779364
852	MSMEG_0692	907.549	901.826	913.273	1.01269	0.0181975	0.987362	1	hypothetical protein	779379	781166
853	MSMEG_0692-MSMEG_0693	4.78413	5.43293	4.13533	0.761161	-0.393727	0.761376	1	#N/A	781167	781357
854	MSMEG_0693	76.3131	65.7154	86.9108	1.32253	0.403303	0.121205	0.615453	hypothetical protein	781358	781909
855	MSMEG_0693-MSMEG_0694	26.5413	11.2435	41.8391	3.72119	1.89576	0.0216554	0.217739	#N/A	781910	782190
856	MSMEG_0694	929.885	498.55	1361.22	2.73036	1.44909	8.82e-13	1.01e-10	pseudo	782191	783361
857	MSMEG_0695	374.558	313.836	435.279	1.38696	0.471931	0.0238055	0.230045	isoniazid inductible protein IniA	783439	785247
858	MSMEG_0696	22.3513	13.4555	31.247	2.32225	1.21552	0.0258343	0.243358	hypothetical protein	785252	785582
859	MSMEG_0697	33.5625	23.0451	44.0799	1.91276	0.935659	0.178151	0.743295	integral membrane protein	785594	785996
860	MSMEG_0697-MSMEG_0698	68.6213	75.6399	61.6026	0.81442	-0.296156	0.34907	0.958166	#N/A	785997	786165
861	MSMEG_0698	147.721	157.026	138.415	0.881477	-0.182004	0.429586	1	isoniazid inductible protein IniC	786166	787659
862	MSMEG_0699	56.5262	57.752	55.3004	0.95755	-0.0625808	0.856349	1	hypothetical protein	787715	789565
863	MSMEG_0700	152.007	148.421	155.594	1.04833	0.068091	0.780869	1	hypothetical protein	789578	790090
864	MSMEG_0701	3.30372	2.42915	4.17829	1.72006	0.78246	0.444494	1	hypothetical protein	790135	790428
865	MSMEG_0701-MSMEG_0702	1.76981	1.1808	2.35882	1.99764	0.998297	0.565977	1	#N/A	790429	790620
866	MSMEG_0702	948.764	845.535	1051.99	1.24417	0.315188	0.128373	0.635249	monooxygenase	790621	791553
867	MSMEG_0703	48.6491	55.5509	41.7472	0.751514	-0.412129	0.207213	0.797571	hypothetical protein	791573	792196
868	MSMEG_0704	98.9259	105.078	92.7741	0.882909	-0.179663	0.446415	1	LpqJ protein	792264	792803
869	MSMEG_0705	4.24439	4.01547	4.47332	1.11402	0.155777	0.900395	1	permease of the major facilitator superfamily protein	792856	794181
870	MSMEG_0706	3.54798	3.27198	3.82397	1.1687	0.224906	0.887038	1	4-carboxy-4-hydroxy-2-oxoadipate aldolase	794200	794807
871	MSMEG_0707	1.88583	1.89052	1.88115	0.995044	-0.00716843	1	1	hypothetical protein	794812	795467
872	MSMEG_0707-MSMEG_0708	0.697154	0.842835	0.551472	0.654307	-0.611961	1	1	#N/A	795468	795586
873	MSMEG_0708	20.6546	21.1292	20.18	0.955077	-0.0663112	0.841198	1	LysR family transcriptional regulator	795587	796540
874	MSMEG_0708-MSMEG_0709	273.557	261.401	285.713	1.09301	0.128306	0.603803	1	#N/A	796541	796765
875	MSMEG_0709	3083.2	2917.39	3249.02	1.11368	0.15533	0.545742	1	molecular chaperone DnaK	796766	798630
876	MSMEG_0710	1745.48	1789.29	1701.68	0.951031	-0.072435	0.641692	1	co-chaperone GrpE	798635	799281
877	MSMEG_0711	1359.6	1443.64	1275.55	0.883562	-0.178597	0.293607	0.909685	molecular chaperone DnaJ	799323	800491
879	MSMEG_0712	298.851	308.515	289.187	0.937353	-0.0933354	0.639386	1	TetR family transcriptional regulator	800852	801438
878	MSMEG_0713	69.5931	65.5128	73.6734	1.12456	0.169367	0.598197	1	MerR family transcriptional regulator	800496	800847
880	MSMEG_0714	48.5174	44.7509	52.284	1.16833	0.224452	0.467856	1	acyl-CoA dehydrogenase	801516	802700
881	MSMEG_0715	17.6529	16.406	18.8998	1.152	0.204147	0.747567	1	3-oxoacyl-ACP reductase	802729	803472
882	MSMEG_0715-MSMEG_0716	0.423245	0.33797	0.50852	1.50463	0.589408	1	1	#N/A	803473	803661
883	MSMEG_0716	5.30907	6.27354	4.3446	0.692528	-0.530055	0.633692	1	major facilitator superfamily protein	803662	804960
885	MSMEG_0717	268.887	208.192	329.581	1.58307	0.662722	0.00204926	0.0379238	aldose 1-epimerase	806610	807498
884	MSMEG_0718	3.19404	2.69958	3.6885	1.36632	0.450298	0.749262	1	acetyl-CoA synthetase	804960	806595
886	MSMEG_0719	118.064	140.122	96.0051	0.685152	-0.545503	0.0227337	0.223604	flavohemoprotein	807543	808682
887	MSMEG_0720	2.83071	3.5106	2.15083	0.612666	-0.706827	0.576564	1	integral membrane protein	808724	809722
888	MSMEG_0720-MSMEG_0721	1.48608	1.92429	1.04788	0.544556	-0.876848	0.681569	1	#N/A	809723	809822
889	MSMEG_0721	32.7131	33.2791	32.1471	0.965983	-0.0499307	0.877256	1	pseudo	809823	810451
890	MSMEG_0722	18.6153	15.9625	21.268	1.33237	0.413997	0.368727	0.972596	hypothetical protein	810514	811017
891	MSMEG_0722-MSMEG_0723	0.616458	0.33797	0.894946	2.648	1.40491	0.944769	1	#N/A	811018	811186
892	MSMEG_0723	5.85225	6.82054	4.88396	0.716067	-0.481833	0.495537	1	hypothetical protein	811187	811729
893	MSMEG_0723-MSMEG_0724	3.58322	4.18236	2.98409	0.713494	-0.487026	0.768027	1	#N/A	811730	811834
894	MSMEG_0724	20.6057	21.67	19.5414	0.901768	-0.149172	0.693197	1	IS1137%2C transposase orfA	811835	812161
895	MSMEG_0725	33.4705	35.0703	31.8708	0.908768	-0.138016	0.65747	1	IS1137%2C transposase orfB	812164	813117
896	MSMEG_0726	422.923	576.484	269.362	0.46725	-1.09773	2.34e-07	1.3e-05	hypothetical protein	813145	813267
897	MSMEG_0726-MSMEG_0727	637.792	651.113	624.472	0.959084	-0.0602713	0.736649	1	#N/A	813268	813748
898	MSMEG_0727	25.3597	36.8846	13.8348	0.375084	-1.41472	0.00539005	0.0797814	hypothetical protein	813749	814006
899	MSMEG_0727-MSMEG_0728	35.3111	31.9526	38.6695	1.21021	0.275261	0.328264	0.938467	#N/A	814007	814371
900	MSMEG_0728	711.12	973.997	448.243	0.46021	-1.11964	7.64e-08	4.59e-06	hypothetical protein	814372	814680
901	MSMEG_0728-MSMEG_0729	40.7323	46.6894	34.7753	0.744821	-0.425033	0.415381	1	#N/A	814681	814903
902	MSMEG_0729	60.1489	70.166	50.1319	0.714475	-0.485044	0.0888357	0.518696	hypothetical protein	814904	815572
903	MSMEG_0730	12.0189	11.903	12.1348	1.01948	0.0278294	0.931349	1	oleandomycin glycosyltransferase	815642	816844
904	MSMEG_0731	20.6084	22.1961	19.0207	0.856938	-0.222737	0.736357	1	hypothetical protein	816851	817474
905	MSMEG_0731-MSMEG_0732	19.5315	22.3795	16.6834	0.745479	-0.423761	0.440285	1	#N/A	817475	817637
906	MSMEG_0732	491.601	517.152	466.05	0.901185	-0.150104	0.466845	1	chaperone ClpB	817638	820184
907	MSMEG_0733	82.3833	78.9108	85.8559	1.08801	0.121694	0.645728	1	dihydrodipicolinate reductase N-terminus domain-containing protein	820263	821338
908	MSMEG_0734	89.6452	97.55	81.7404	0.837933	-0.255093	0.435595	1	Rieske (2Fe-2S) domain-containing protein	821343	822418
909	MSMEG_0735	12.1651	15.8316	8.49867	0.536816	-0.897499	0.0820928	0.497769	transcriptional regulator	822502	823164
910	MSMEG_0736	1048.41	987.697	1109.12	1.12294	0.16728	0.432044	1	hypothetical protein	823231	824067
911	MSMEG_0737	123.035	127.749	118.321	0.926198	-0.110608	0.616115	1	dehydrogenase	824113	824889
912	MSMEG_0738	51.5228	54.9626	48.0831	0.874834	-0.192919	0.639928	1	hypothetical protein	824920	825814
913	MSMEG_0739	19.896	19.8831	19.9089	1.0013	0.00187327	0.974653	1	spou rRNA methylase	825823	826459
914	MSMEG_0740	218.514	245.851	191.177	0.777612	-0.362877	0.08298	0.499733	glycosyl hydrolase	826475	827656
915	MSMEG_0741	170.575	190.506	150.644	0.790759	-0.33869	0.127496	0.632407	hypothetical protein	827660	828568
916	MSMEG_0742	13.2891	14.108	12.4702	0.883913	-0.178024	0.750251	1	transcriptional regulatory protein	828573	829526
917	MSMEG_0743	71.1169	57.797	84.4368	1.46092	0.546878	0.0311469	0.277302	xanthine dehydrogenase	829538	830698
918	MSMEG_0744	18.0125	14.9232	21.1018	1.41403	0.499812	0.275854	0.88884	carbon monoxide dehydrogenase	830754	831644
919	MSMEG_0745	12.8024	12.4181	13.1867	1.06189	0.0866399	0.865618	1	2Fe-2S-binding domain-containing protein	831647	832119
920	MSMEG_0746	45.6138	35.2751	55.9524	1.58617	0.66555	0.0390716	0.318345	carbon-monoxide dehydrogenase%2C large subunit	832124	834519
921	MSMEG_0747	2.47566	1.92429	3.02704	1.57307	0.653586	0.716291	1	carbon monoxide dehydrogenase F protein	834538	835258
922	MSMEG_0748	3.73667	1.75739	5.71596	3.25252	1.70156	0.164949	0.712633	ATPase	835276	836161
923	MSMEG_0749	3.37247	1.51878	5.22617	3.44104	1.78285	0.101506	0.557793	carbon monoxide dehydrogenase subunit G (CoxG) family protein	836174	836865
925	MSMEG_0750	250.508	248.176	252.84	1.01879	0.0268558	0.901606	1	membrane protein	838060	838778
924	MSMEG_0751	0.49116	0.74348	0.238839	0.321245	-1.63825	0.817062	1	hypothetical protein	836870	838055
926	MSMEG_0752	498.346	299.477	697.215	2.32811	1.21916	4.38e-09	3.33e-07	fructose-bisphosphate aldolase	838859	839896
927	MSMEG_0753	464.532	519.687	409.378	0.78774	-0.344209	0.104865	0.567668	hypothetical protein	839930	840730
928	MSMEG_0754	234.63	292.594	176.665	0.603788	-0.727886	0.000956057	0.0205885	hypothetical protein	840804	841211
929	MSMEG_0755	50.3118	53.6288	46.9948	0.876298	-0.190507	0.534783	1	cobalt-zinc-cadmium resistance protein	841222	842115
931	MSMEG_0756	100.115	96.1495	104.08	1.08248	0.114339	0.715609	1	peptidase%2C M50B family protein	842703	843478
930	MSMEG_0757	9.16472	8.29718	10.0323	1.20912	0.273954	0.647746	1	hypothetical protein	842208	842698
932	MSMEG_0758	8.54557	7.90003	9.19111	1.16343	0.218381	0.877916	1	hypothetical protein	843524	844063
933	MSMEG_0758-MSMEG_0759	119.699	118.742	120.656	1.01612	0.0230689	0.966729	1	#N/A	844064	844213
934	MSMEG_0759	1051.75	1098.8	1004.7	0.914357	-0.12917	0.458064	1	adenylosuccinate synthetase	844214	845509
935	MSMEG_0760	87.2585	86.9889	87.528	1.0062	0.00891394	0.911683	1	thioesterase	845509	846159
936	MSMEG_0761	21.6707	17.8469	25.4946	1.42852	0.514519	0.260176	0.880655	hypothetical protein	846166	846360
937	MSMEG_0762	101.175	91.1732	111.176	1.21939	0.286165	0.210039	0.799835	cytochrome P450	846366	847571
938	MSMEG_0763	88.8798	81.5878	96.1719	1.17875	0.237262	0.3009	0.914742	antibiotic transporter	847627	849621
939	MSMEG_0764	169.503	164.93	174.077	1.05546	0.0778769	0.694078	1	Na+/H+ antiporter	849626	851209
940	MSMEG_0765	40.6863	44.5993	36.7733	0.824526	-0.278364	0.490032	1	hypothetical protein	851254	851556
941	MSMEG_0766	109.193	103.26	115.125	1.1149	0.156921	0.480958	1	phosphoribosylglycinamide formyltransferase 2	851580	852980
942	MSMEG_0767	180.94	182.62	179.26	0.981598	-0.0267961	0.933012	1	hypothetical protein	852984	853465
943	MSMEG_0768	189.494	193.791	185.197	0.955658	-0.0654338	0.858564	1	hypothetical protein	853470	853876
944	MSMEG_0769	423.915	428.722	419.108	0.977576	-0.0327189	0.786569	1	O-succinylhomoserine sulfhydrylase	853886	855103
945	MSMEG_0770	204.373	210.192	198.554	0.944633	-0.0821748	0.658592	1	hypothetical protein	855107	855514
946	MSMEG_0771	54.2174	61.204	47.2307	0.771693	-0.373901	0.230185	0.832241	short chain dehydrogenase	855584	856444
947	MSMEG_0772	0.768184	0.37174	1.16463	3.13291	1.6475	0.741674	1	phytase	856524	857672
948	MSMEG_0772-MSMEG_0773	0	0	0	#DIV/0!	#DIV/0!	NA	NA	#N/A	857673	857778
949	MSMEG_0773	1.52821	0.70971	2.34671	3.30658	1.72534	0.385144	0.980566	acetyltransferase	857779	858305
950	MSMEG_0774	6.9544	5.26381	8.64498	1.64234	0.715756	0.264083	0.885776	pseudo	858310	859402
952	MSMEG_0775	305.939	285.735	326.142	1.14141	0.190822	0.381112	0.979463	metallo-beta-lactamase superfamily protein	859780	860522
951	MSMEG_0776	15.8365	16.9069	14.7661	0.873376	-0.195325	0.762819	1	hypothetical protein	859468	859775
953	MSMEG_0777	1020.56	1049.74	991.373	0.9444	-0.0825305	0.703093	1	F420-dependent glucose-6-phosphate dehydrogenase	860554	861567
954	MSMEG_0777-MSMEG_0778	111.98	105.946	118.013	1.1139	0.155616	0.614303	1	#N/A	861568	861745
955	MSMEG_0778	46.7522	30.0663	63.4382	2.10994	1.0772	0.000563679	0.0133333	transcriptional regulator	861746	862510
956	MSMEG_0779	120.904	75.8498	165.958	2.18799	1.12961	7.24e-06	0.000300954	short chain dehydrogenase	862519	863295
957	MSMEG_0780	73.9684	49.1063	98.8305	2.01258	1.00905	0.000198356	0.00558975	phosphotransferase enzyme family protein	863307	864413
958	MSMEG_0780-MSMEG_0781	26.2163	29.6795	22.7531	0.766629	-0.3834	0.426179	1	#N/A	864414	864598
959	MSMEG_0781	206.573	143.289	269.857	1.88331	0.913268	7.87e-05	0.00250183	amino acid permease	864599	866176
960	MSMEG_0782	125.191	100.243	150.14	1.49776	0.582802	0.0203482	0.209126	class III aminotransferase	866234	867556
961	MSMEG_0783	245.206	283.523	206.889	0.729708	-0.454609	0.0360348	0.303517	phosphate acetyltransferase	867578	869652
962	MSMEG_0784	81.689	96.5952	66.7828	0.691367	-0.532476	0.0367795	0.307158	acetate kinase	869657	870783
963	MSMEG_0784-MSMEG_0785	4.9106	5.90598	3.91522	0.662925	-0.593082	0.546559	1	#N/A	870784	870901
964	MSMEG_0785	3.06156	4.25408	1.86903	0.439351	-1.18655	0.276758	0.889212	hypothetical protein	870902	871771
965	MSMEG_0785-MSMEG_0786	0.529996	0	1.05999	#DIV/0!	#DIV/0!	0.417543	1	#N/A	871772	872015
966	MSMEG_0786	268.122	317.64	218.605	0.688216	-0.539067	0.00850474	0.112188	serine/threonine protein kinase	872016	874298
967	MSMEG_0787	291.281	360.613	221.948	0.615475	-0.700228	0.000921665	0.0198735	extracellular solute-binding protein	874298	875266
968	MSMEG_0788	307.806	363.762	251.849	0.692346	-0.530434	0.00788168	0.105962	hypothetical protein	875362	876675
969	MSMEG_0788-MSMEG_0790	26.359	19.3043	33.4138	1.7309	0.791524	0.0359057	0.302734	#N/A	876676	876861
971	MSMEG_0789	32.8183	41.348	24.2886	0.587418	-0.76754	0.0263637	0.246953	thiamine-phosphate pyrophosphorylase	877342	878008
970	MSMEG_0790	73.3523	67.3695	79.3351	1.17761	0.235863	0.407947	1	NUDIX family hydrolase	876862	877324
972	MSMEG_0789-MSMEG_0791	130.75	148.763	112.737	0.757831	-0.400052	0.399731	0.991589	#N/A	878009	878146
973	MSMEG_0791	494.681	526.372	462.99	0.879586	-0.185104	0.332504	0.942791	glycine oxidase ThiO	878147	879147
974	MSMEG_0792	240.156	254.073	226.24	0.890452	-0.167391	0.480404	1	sulfur carrier protein ThiS	879152	879340
975	MSMEG_0793	223.158	240.442	205.873	0.856229	-0.223931	0.367217	0.972596	thiazole synthase	879349	880099
976	MSMEG_0794	109.135	117.165	101.105	0.862931	-0.212683	0.425744	1	hypothetical protein	880120	880869
977	MSMEG_0795	119.765	111.81	127.72	1.1423	0.191936	0.450695	1	ABC transporter ATP-binding protein	880883	881790
978	MSMEG_0796	79.9123	78.6512	81.1733	1.03207	0.0455363	0.992478	1	ABC transporter	881795	882549
979	MSMEG_0797	638.397	724.855	551.938	0.761446	-0.393186	0.0387656	0.317406	pseudo	882618	884989
980	MSMEG_0798	64.8775	62.0971	67.6579	1.08955	0.123732	0.663766	1	hypothetical protein	885068	885736
981	MSMEG_0798-MSMEG_0799	46.9115	42.5707	51.2523	1.20393	0.267756	0.435149	1	#N/A	885737	885892
982	MSMEG_0799	27.3765	24.9122	29.8408	1.19784	0.260433	0.516346	1	hypothetical protein	885893	886069
983	MSMEG_0799-MSMEG_0800	20.6585	17.6524	23.6646	1.34059	0.422868	0.317644	0.929135	#N/A	886070	886331
984	MSMEG_0800	29.0269	23.4272	34.6267	1.47806	0.563702	0.125315	0.626606	hypothetical protein	886332	886511
985	MSMEG_0800-MSMEG_0801	372.648	408.689	336.608	0.823629	-0.279934	0.287701	0.903359	#N/A	886512	886820
986	MSMEG_0801	889.443	904.241	874.646	0.967271	-0.0480078	0.713885	1	IS1096%2C tnpR protein	886821	887522
987	MSMEG_0802	69.112	61.8272	76.3968	1.23565	0.30527	0.302547	0.916448	IS1096%2C tnpA protein	887530	888570
988	MSMEG_0803	4.27438	3.84857	4.70019	1.22128	0.288396	0.894518	1	hypothetical protein	888853	889056
989	MSMEG_0803-MSMEG_0804	0.275736	0	0.551472	#DIV/0!	#DIV/0!	0.803827	1	#N/A	889057	889185
990	MSMEG_0804	0	0	0	#DIV/0!	#DIV/0!	NA	NA	hypothetical protein	889186	889623
991	MSMEG_0805	16.4403	13.6748	19.2058	1.40446	0.490015	0.37958	0.979463	hypothetical protein	889631	890642
992	MSMEG_0806	536.569	540.108	533.031	0.986897	-0.0190285	0.842037	1	hydrolase	890663	892150
993	MSMEG_0807	86.8426	85.6096	88.0755	1.0288	0.0409681	0.800882	1	leupeptin-inactivating enzyme 1	892155	893602
994	MSMEG_0808	1.95595	2.06159	1.8503	0.897513	-0.155996	0.921789	1	chalcone synthase Pks10	893674	894762
995	MSMEG_0809	0.11942	0	0.238839	#DIV/0!	#DIV/0!	1	1	isoprenylcysteine carboxyl methyltransferase	894762	895261
997	MSMEG_0810	153.039	129.77	176.307	1.35861	0.442136	0.0743424	0.470897	pyrimidine permease RutG	896291	897566
996	MSMEG_0811	1.01933	1.24835	0.790312	0.633088	-0.659523	0.968835	1	oxidoreductase	895266	896270
998	MSMEG_0812	15.0366	14.1038	15.9695	1.13228	0.179231	0.689122	1	amino acid transporter	897612	898832
999	MSMEG_0813	6.94456	7.66337	6.22575	0.812403	-0.299732	0.662775	1	hypothetical protein	898848	899174
1001	MSMEG_0814	383.276	427.067	339.484	0.794919	-0.33112	0.090035	0.521697	membrane protein	900653	900891
1000	MSMEG_0815	135.854	153.492	118.217	0.770182	-0.376728	0.108399	0.577446	TetR family transcriptional regulator	899192	900618
1002	MSMEG_0816	160.289	190.87	129.708	0.679564	-0.557318	0.009627	0.121876	flavin-binding monooxygenase	900908	902392
1003	MSMEG_0817	13.0647	11.6747	14.4547	1.23813	0.308162	0.510571	1	LysR family transcriptional regulator	902464	903387
1004	MSMEG_0817-MSMEG_0818	14.3603	10.6607	18.0599	1.69405	0.760479	0.103794	0.564801	#N/A	903388	903498
1005	MSMEG_0818	45.7377	51.9502	39.5252	0.760829	-0.394356	0.320487	0.931494	transporter major facilitator family protein	903499	904851
1006	MSMEG_0819	43.4008	56.2123	30.5892	0.544173	-0.877863	0.00891947	0.116085	N-carbamoyl-L-amino acid amidohydrolase	904883	906142
1008	MSMEG_0820	3.54237	4.99561	2.08914	0.418196	-1.25775	0.210605	0.799835	hypothetical protein	907606	907868
1007	MSMEG_0821	33.4217	39.2085	27.6349	0.704817	-0.504679	0.17703	0.740199	glutamyl-tRNA(Gln) amidotransferase subunit A	906142	907598
1009	MSMEG_0822	12.2848	12.1181	12.4515	1.02751	0.0391537	1	1	cytochrome P450	907874	909241
1010	MSMEG_0823	304.066	298.944	309.187	1.03427	0.0486085	0.797496	1	hypothetical protein	909288	909842
1011	MSMEG_0824	328.595	327.033	330.157	1.00955	0.0137161	0.920998	1	hypothetical protein	909845	910481
1012	MSMEG_0825	919.315	993.149	845.482	0.851314	-0.232236	0.233608	0.838991	phosphomethylpyrimidine kinase	910493	911318
1013	MSMEG_0826	3000.56	3189.05	2812.08	0.881794	-0.181487	0.324985	0.935433	thiamine biosynthesis protein ThiC	911327	912901
1014	MSMEG_0826-MSMEG_0827	9.78803	9.6552	9.92086	1.02752	0.03916	1	1	#N/A	912902	913282
1015	MSMEG_0827	15.7383	16.1378	15.3388	0.950494	-0.0732511	0.826497	1	major facilitator superfamily protein	913283	915019
1016	MSMEG_0827-MSMEG_0828	2.37082	2.87261	1.86903	0.650639	-0.62007	0.607046	1	#N/A	915020	915134
1017	MSMEG_0828	139.81	167.853	111.766	0.665859	-0.586711	0.0198273	0.20631	immunogenic protein MPT63	915135	916205
1018	MSMEG_0828-MSMEG_0829	0.852546	0.67594	1.02915	1.52255	0.606487	1	1	#N/A	916206	916409
1019	MSMEG_0829	157.833	192.44	123.225	0.64033	-0.643112	0.00512346	0.0765131	exodeoxyribonuclease III	916410	917192
1020	MSMEG_0829-MSMEG_0831	0.25426	0	0.50852	#DIV/0!	#DIV/0!	0.814429	1	#N/A	917193	917378
1022	MSMEG_0830	42.5031	44.1765	40.8296	0.924238	-0.113663	0.731885	1	acetyltransferase%2C gnat family protein	918096	919005
1021	MSMEG_0831	2.13502	2.70154	1.56851	0.5806	-0.784383	0.622873	1	short chain dehydrogenase	917379	918078
1023	MSMEG_0832	314.185	340.786	287.584	0.843885	-0.244882	0.222356	0.81972	peptide deformylase	919024	919617
1024	MSMEG_0832-MSMEG_0833	1112.15	1402.7	821.589	0.585718	-0.771722	0.0216288	0.21765	#N/A	919618	919744
1025	MSMEG_0833	1940.63	2215.9	1665.36	0.751551	-0.412057	0.0317609	0.281121	hypothetical protein	919745	920056
1026	MSMEG_0834	675.12	667.314	682.926	1.0234	0.0333642	0.898658	1	tuberculin-like protein	920096	920572
1027	MSMEG_0835	1518.57	1739	1298.14	0.746487	-0.421811	0.0345975	0.295199	copper/zinc superoxide dismutase	920583	921273
1028	MSMEG_0836	1015.12	1204.11	826.132	0.686093	-0.543525	0.00625105	0.0895127	carboxylate-amine ligase	921294	922404
1029	MSMEG_0837	160.555	183.842	137.267	0.746656	-0.421485	0.0636266	0.427185	hypothetical protein	922415	922870
1030	MSMEG_0838	50.9172	43.982	57.8523	1.31536	0.395462	0.209403	0.799835	AsnC family transcriptional regulator	922879	923928
1031	MSMEG_0839	18.1905	19.7017	16.6794	0.846596	-0.240255	0.681812	1	ATP-dependent protease La	924025	924651
1032	MSMEG_0839-MSMEG_0840	7.18351	7.42476	6.94227	0.935016	-0.0969367	0.967198	1	#N/A	924652	924855
1033	MSMEG_0840	298.266	302.981	293.551	0.968876	-0.0456155	0.968183	1	hypothetical protein	924856	925509
1034	MSMEG_0840-MSMEG_0841	1.70631	1.3477	2.06492	1.53218	0.615588	0.6761	1	#N/A	925510	925619
1035	MSMEG_0841	2934.78	3622.78	2246.78	0.620181	-0.68924	0.0151846	0.170302	pseudo	925620	926796
1036	MSMEG_0841-MSMEG_0842	27.3465	22.0038	32.6891	1.48561	0.571053	0.107838	0.576436	#N/A	926797	926979
1037	MSMEG_0842	803.833	961.229	646.438	0.672512	-0.572368	0.00479962	0.0728488	hypothetical protein	926980	927264
1038	MSMEG_0842-MSMEG_0843	3.91393	1.89052	5.93734	3.14059	1.65104	0.107835	0.576436	#N/A	927265	927499
1039	MSMEG_0843	50.5208	43.099	57.9426	1.34441	0.42697	0.151698	0.68932	monovalent cation/H+ antiporter subunit G	927500	927849
1040	MSMEG_0844	41.5964	38.3699	44.8229	1.16818	0.224261	0.474676	1	monovalent cation/H+ antiporter subunit F	927854	928136
1041	MSMEG_0845	319.433	313.567	325.298	1.03741	0.0529915	0.898605	1	monovalent cation/H+ antiporter subunit E	928141	928672
1042	MSMEG_0846	240.351	241.068	239.635	0.994056	-0.00860089	0.995486	1	monovalent cation/H+ antiporter subunit D	928677	930264
1043	MSMEG_0847	132.552	126.921	138.183	1.08873	0.122641	0.564519	1	monovalent cation/H+ antiporter subunit C	930269	930732
1044	MSMEG_0848	442.097	464.274	419.921	0.904468	-0.144858	0.48501	1	monovalent cation/H+ antiporter subunit A	930732	933611
1045	MSMEG_0848-MSMEG_0849	10.2802	8.84418	11.7162	1.32474	0.405711	0.561257	1	#N/A	933612	933767
1046	MSMEG_0849	13.6958	13.4025	13.9892	1.04378	0.0618126	1	1	oxygenase	933768	934085
1047	MSMEG_0850	4.60072	5.56801	3.63343	0.652555	-0.615829	0.565999	1	hypothetical protein	934162	935004
1048	MSMEG_0851	17.2326	12.3975	22.0678	1.78002	0.831891	0.188786	0.766463	citrate transporter	935059	936345
1049	MSMEG_0852	31.662	20.6629	42.6612	2.06463	1.04588	0.0173015	0.185814	hypothetical protein	936364	936822
1050	MSMEG_0853	203.645	134.258	273.032	2.03364	1.02406	0.0935576	0.53378	hypothetical protein	936855	937103
1051	MSMEG_0853-MSMEG_0854	2.12503	1.35188	2.89818	2.14382	1.10018	0.561842	1	#N/A	937104	937235
1052	MSMEG_0854	63.94	60.3026	67.5774	1.12064	0.164322	0.498766	1	two-component system sensor kinase	937236	938204
1054	MSMEG_0855	19.0657	23.3197	14.8116	0.635153	-0.654824	0.121079	0.615262	hypothetical protein	938852	939270
1053	MSMEG_0856	31.5016	34.0737	28.9295	0.849027	-0.236118	0.617874	1	LuxR family transcriptional regulator	938204	938817
1055	MSMEG_0857	31.6071	33.5669	29.6474	0.883234	-0.179132	0.686109	1	hypothetical protein	939331	939645
1057	MSMEG_0858	122.004	116.05	127.959	1.10262	0.140936	0.527469	1	cell division control protein Cdc48	940753	942986
1056	MSMEG_0859	132.257	166.586	97.9274	0.587847	-0.766487	0.0165312	0.180439	TetR family transcriptional regulator	939739	940748
1058	MSMEG_0860	156.306	164.58	148.033	0.899462	-0.152866	0.556193	1	CDP-diacylglycerol--serine O-phosphatidyltransferase	942988	943844
1059	MSMEG_0861	76.5223	76.0279	77.0167	1.01301	0.0186432	0.954582	1	phosphatidylserine decarboxylase	943849	944543
1060	MSMEG_0862	243.891	253.706	234.076	0.922627	-0.116181	0.512111	1	molybdopterin biosynthesis protein MoeA	944579	945771
1061	MSMEG_0863	351.115	349.386	352.844	1.0099	0.0142079	0.970758	1	short chain dehydrogenase	945776	946695
1062	MSMEG_0864	4.3606	4.92807	3.79313	0.7697	-0.377632	0.671749	1	membrane flanked domain-containing protein	946733	947268
1063	MSMEG_0865	14.1716	13.4362	14.9069	1.10946	0.149854	0.7945	1	membrane flanked domain-containing protein	947273	948768
1065	MSMEG_0866	342.612	351.56	333.663	0.949092	-0.0753798	0.7228	1	DNA or RNA helicase of superfamily protein II	949610	951312
1064	MSMEG_0867	157.982	162.588	153.376	0.943341	-0.0841487	0.675271	1	hydrolase	948794	949605
1066	MSMEG_0866-MSMEG_0868	2.24948	1.45319	3.04577	2.09592	1.06758	0.547755	1	#N/A	951313	951584
1067	MSMEG_0868	3.05094	2.93401	3.16787	1.0797	0.110635	0.939767	1	hypothetical protein	951585	955409
1068	MSMEG_0869	0	0	0	#DIV/0!	#DIV/0!	NA	NA	hypothetical protein	955503	955901
1069	MSMEG_0869-MSMEG_0870	0.504865	1.00973	0	0	#NUM!	0.614877	1	#N/A	955902	956320
1070	MSMEG_0870	16.6997	17.9585	15.4409	0.859811	-0.217908	0.674947	1	oxidoreductase	956321	958482
1071	MSMEG_0871	8.83301	8.98344	8.68259	0.966511	-0.0491424	0.88789	1	aldehyde or xanthine dehydrogenase%2C molybdopterin binding subunit protein	958487	959457
1072	MSMEG_0872	17.1159	19.1692	15.0625	0.785769	-0.347823	0.421114	1	twin-arginine translocation pathway signal	959461	960078
1073	MSMEG_0872-MSMEG_0873	0	0	0	#DIV/0!	#DIV/0!	NA	NA	#N/A	960079	960208
1074	MSMEG_0873	0.13484	0	0.26968	#DIV/0!	#DIV/0!	1	1	hypothetical protein	960209	960379
1075	MSMEG_0873-MSMEG_0874	4.8934	4.42516	5.36164	1.21163	0.276947	0.906495	1	#N/A	960380	960614
1076	MSMEG_0874	12.6453	9.62143	15.6691	1.62856	0.703598	0.219841	0.813681	GntR family transcriptional regulator	960615	961319
1077	MSMEG_0875	127.758	130.884	124.632	0.952235	-0.07061	0.716245	1	sialic acid transporter	961391	962790
1079	MSMEG_0876	55.938	58.0392	53.8368	0.927595	-0.108433	0.604015	1	short chain dehydrogenase	963724	964637
1078	MSMEG_0877	31.5905	33.2116	29.9695	0.90238	-0.148193	0.702078	1	dihydrodipicolinate synthase	962795	963719
1080	MSMEG_0878	35.1187	25.5862	44.6512	1.74513	0.803336	0.0236362	0.229499	transcriptional regulator	964736	965305
1081	MSMEG_0879	27.291	29.7367	24.8454	0.835513	-0.259267	0.537413	1	hypothetical protein	965380	965526
1082	MSMEG_0880	18929.4	18820.2	19038.6	1.0116	0.0166437	0.993033	1	molecular chaperone GroEL	965533	967158
1083	MSMEG_0880-MSMEG_0881	65.6227	69.8199	61.4255	0.879771	-0.184801	0.534703	1	#N/A	967159	967302
1084	MSMEG_0881	15.5173	16.824	14.2105	0.844658	-0.24356	0.573047	1	hypothetical protein	967303	968136
1085	MSMEG_0882	101.964	108.735	95.1933	0.875465	-0.191879	0.487535	1	hypothetical protein	968200	968583
1086	MSMEG_0883	73.2458	73.0936	73.398	1.00417	0.00599695	0.932446	1	amidohydrolase	968609	970351
1087	MSMEG_0884	12.6321	12.959	12.3052	0.949547	-0.074688	0.91145	1	glyoxalase	970433	970813
1088	MSMEG_0885	42.8104	40.2266	45.3942	1.12846	0.174357	0.586585	1	hypothetical protein	970817	971320
1089	MSMEG_0886	67.4976	63.7696	71.2255	1.11692	0.159525	0.677941	1	serine/threonine protein kinase	971320	972810
1090	MSMEG_0887	92.8555	81.4462	104.265	1.28017	0.356333	0.205869	0.796361	hypothetical protein	972865	973418
1091	MSMEG_0888	16.5911	17.2745	15.9078	0.920883	-0.11891	0.904004	1	hypothetical protein	973423	973982
1092	MSMEG_0889	1707.46	1698	1716.91	1.01114	0.0159845	0.771417	1	succinate-semialdehyde dehydrogenase	973997	975526
1093	MSMEG_0890	119.799	120.239	119.359	0.992688	-0.0105881	0.992418	1	HD domain-containing protein	975595	976194
1094	MSMEG_0891	65.3892	60.2722	70.5063	1.1698	0.226261	0.395146	0.985352	polyphosphate kinase	976256	977107
1095	MSMEG_0892	64.755	55.7055	73.8045	1.3249	0.405888	0.11907	0.611677	hypothetical protein	977160	978005
1096	MSMEG_0893	16.7485	14.8749	18.6222	1.25192	0.32414	0.395235	0.985352	hypothetical protein	978024	978347
1097	MSMEG_0893-MSMEG_0894	4.77748	2.66777	6.8872	2.58164	1.36829	0.123211	0.620734	#N/A	978348	978539
1098	MSMEG_0894	79.7729	68.1278	91.4179	1.34186	0.424233	0.0850611	0.505676	dihydrodipicolinate reductase	978540	979904
1099	MSMEG_0895	640.699	683.551	597.847	0.874619	-0.193273	0.350983	0.961415	GntR family transcriptional regulator	980004	980747
1100	MSMEG_0896	63.0234	59.3721	66.6748	1.123	0.167356	0.598113	1	integral membrane transporter	980820	982186
1101	MSMEG_0897	42.541	41.3756	43.7063	1.05633	0.0790596	0.893247	1	hypothetical protein	982191	983460
1102	MSMEG_0898	16.6436	12.8831	20.4042	1.5838	0.663386	0.102721	0.560964	tagatose-1%2C6-bisphosphate aldolase GatY	983465	984273
1103	MSMEG_0899	231.692	213.378	250.006	1.17166	0.228549	0.311969	0.92468	prolyl oligopeptidase	984361	986376
1104	MSMEG_0900	598.092	603.491	592.692	0.982107	-0.0260484	0.922428	1	eptc-inducible aldehyde dehydrogenase	986441	987964
1105	MSMEG_0901	115.192	118.527	111.857	0.943722	-0.0835663	0.742553	1	hypothetical protein	987998	988474
1106	MSMEG_0902	13.3978	11.3347	15.4609	1.36403	0.447878	0.350351	0.96042	cyclopropane-fatty-acyl-phospholipid synthase	988475	989344
1107	MSMEG_0902-MSMEG_0903	19.5549	32.0805	7.0293	0.219115	-2.19024	0.139464	0.663438	#N/A	989345	989520
1108	MSMEG_0903	3225.77	3819.92	2631.62	0.688918	-0.537596	0.00732894	0.100553	dihydrolipoamide dehydrogenase	989521	990911
1109	MSMEG_0904	439.359	503.013	375.704	0.746907	-0.421	0.0486485	0.366017	hypothetical protein	990916	991181
1110	MSMEG_0905	125.75	118.461	133.039	1.12306	0.167439	0.412136	1	hypothetical protein	991188	991748
1111	MSMEG_0906	201.836	236.623	167.05	0.705974	-0.502314	0.0227033	0.223537	DNA-binding protein	991776	993212
1112	MSMEG_0907	30.6375	28.7926	32.4823	1.12815	0.17396	0.641324	1	hypothetical protein	993284	993603
1113	MSMEG_0908	19.2875	17.9482	20.6268	1.14924	0.200684	0.611947	1	hypothetical protein	993629	994002
1114	MSMEG_0908-MSMEG_0909	64.1957	65.7893	62.6021	0.951553	-0.0716433	0.734214	1	#N/A	994003	994103
1115	MSMEG_0909	443.044	454	432.089	0.951738	-0.0713636	0.753643	1	acyl-ACP thioesterase	994104	994952
1116	MSMEG_0910	6.00168	8.94549	3.05788	0.341835	-1.54863	0.031823	0.281372	hypothetical protein	995033	995167
1117	MSMEG_0911	6445.16	11509.6	1380.68	0.119959	-3.05939	1.7e-21	5.16e-19	isocitrate lyase	995201	996487
1118	MSMEG_0911-MSMEG_0912	231.815	381.466	82.1651	0.215393	-2.21496	6.67e-22	2.14e-19	#N/A	996488	996617
1119	MSMEG_0912	419.226	577.347	261.105	0.45225	-1.14481	2.83e-08	1.83e-06	3-hydroxybutyryl-CoA dehydrogenase	996618	997478
1120	MSMEG_0912-MSMEG_0913	690.764	766.118	615.41	0.803282	-0.316021	0.111123	0.586907	#N/A	997479	997642
1121	MSMEG_0913	2151.14	2112.79	2189.5	1.03631	0.0514565	0.716567	1	methoxy mycolic acid synthase 1	997643	998515
1122	MSMEG_0914	48.7582	59.1435	38.3728	0.648808	-0.624136	0.0480299	0.362852	hypothetical protein	998555	999427
1123	MSMEG_0914-MSMEG_0915	1.4055	1.1808	1.63019	1.38058	0.465273	0.947293	1	#N/A	999428	999536
1124	MSMEG_0915	177.923	178.879	176.967	0.989312	-0.0155022	0.923175	1	polyphosphate kinase	999537	1000424
1125	MSMEG_0916	992.223	1062.3	922.141	0.868057	-0.204138	0.506467	1	TetR family transcriptional regulator	1000429	1001133
1126	MSMEG_0916-MSMEG_0917	3.85356	3.81062	3.89649	1.02254	0.0321514	0.937382	1	#N/A	1001134	1001252
1127	MSMEG_0917	105.776	113.318	98.234	0.866886	-0.206086	0.443433	1	hypothetical protein	1001253	1002569
1128	MSMEG_0918	5261.3	3639.09	6883.52	1.89155	0.919569	1.7e-05	0.000645994	XRE family transcriptional regulator	1002657	1003085
1129	MSMEG_0919	5072.34	3562.51	6582.18	1.84762	0.885672	0.00596521	0.0864567	heparin-binding hemagglutinin	1003169	1003867
1130	MSMEG_0920	397.704	408.498	386.911	0.947156	-0.0783268	0.882393	1	hypothetical protein	1003944	1004228
1131	MSMEG_0921	215.535	213.028	218.043	1.02354	0.0335728	0.808134	1	hypothetical protein	1004242	1004646
1132	MSMEG_0922	136.138	143.291	128.984	0.900155	-0.151754	0.454944	1	deoxyribose-phosphate aldolase	1004646	1005329
1133	MSMEG_0923	304.579	291.613	317.545	1.08893	0.122907	0.685062	1	hypothetical protein	1005367	1006302
1134	MSMEG_0924	193.271	174.263	212.278	1.21815	0.284691	0.173261	0.733105	carbon-nitrogen hydrolase	1006363	1007163
1135	MSMEG_0925	12.6178	13.1934	12.0423	0.912747	-0.131713	0.816764	1	hypothetical protein	1007170	1007946
1136	MSMEG_0926	54.4572	57.6487	51.2656	0.889276	-0.169297	0.530268	1	hypothetical protein	1007951	1008442
1137	MSMEG_0927	63.694	70.9876	56.4004	0.794511	-0.331861	0.210153	0.799835	hypothetical protein	1008489	1008995
1138	MSMEG_0928	91.1068	105.537	76.6772	0.726546	-0.460874	0.0674002	0.443086	UDP-N-acetylenolpyruvoylglucosamine reductase	1009022	1010113
1139	MSMEG_0929	633.278	732.911	533.644	0.728116	-0.457759	0.0205324	0.210631	ErfK/YbiS/YcfS/YnhG family protein	1010120	1011478
1140	MSMEG_0930	125.298	137.398	113.198	0.823873	-0.279507	0.244734	0.853585	serine 3-dehydrogenase	1011488	1012237
1141	MSMEG_0931	0.49116	0.74348	0.238839	0.321245	-1.63825	0.817062	1	hypothetical protein	1012270	1012557
1142	MSMEG_0932	407.407	512.049	302.766	0.591283	-0.758078	0.000252858	0.00685732	ROK family protein	1012561	1013760
1143	MSMEG_0933	252.622	272.434	232.811	0.85456	-0.226747	0.277431	0.889557	hypothetical protein	1013771	1015071
1144	MSMEG_0934	123.737	131.508	115.967	0.881823	-0.181439	0.518305	1	hypothetical protein	1015076	1015569
1145	MSMEG_0935	2578.39	2603.86	2552.93	0.980439	-0.0284998	0.823392	1	2%2C3-bisphosphoglycerate-independent phosphoglycerate mutase	1015609	1016352
1146	MSMEG_0935-MSMEG_0936	52.4785	51.9055	53.0516	1.02208	0.0315096	1	1	#N/A	1016353	1016603
1147	MSMEG_0936	223.509	276.947	170.071	0.614093	-0.703471	0.00164555	0.0317906	sensor histidine kinase SenX3	1016604	1017758
1148	MSMEG_0937	145.902	182.388	109.416	0.599907	-0.73719	0.00238147	0.0425178	DNA-binding response regulator RegX3	1017764	1018441
1149	MSMEG_0938	182.08	175.083	189.077	1.07993	0.110933	0.645774	1	hypothetical protein	1018465	1019265
1150	MSMEG_0938-MSMEG_0939	87.6383	98.0113	77.2652	0.78833	-0.343129	0.328628	0.938661	#N/A	1019266	1019378
1151	MSMEG_0939	1952.81	2078.15	1827.47	0.879375	-0.185449	0.314102	0.924903	Ppx/GppA phosphatase	1019379	1020338
1152	MSMEG_0940	2277.51	2547.47	2007.56	0.788058	-0.343627	0.0800822	0.491102	hypothetical protein	1020368	1021438
1153	MSMEG_0941	91.9033	97.1037	86.7029	0.89289	-0.163446	0.502379	1	AP endonuclease%2C family protein 2	1021461	1022306
1154	MSMEG_0942	78.1803	96.9011	59.4596	0.613611	-0.704604	0.00698968	0.0969332	hypothetical protein	1022339	1023154
1155	MSMEG_0943	129.653	155.424	103.881	0.668374	-0.581272	0.05672	0.400494	pyrroline-5-carboxylate reductase	1023180	1024040
1156	MSMEG_0943-MSMEG_0944	558.641	621.306	495.975	0.798277	-0.325038	0.112818	0.592677	#N/A	1024041	1024187
1157	MSMEG_0944	1424.77	1478.81	1370.73	0.926911	-0.109497	0.581003	1	DNA binding domain-containing protein	1024188	1024406
1158	MSMEG_0944-MSMEG_0945	1063.12	1030.49	1095.76	1.06334	0.0886014	0.674103	1	#N/A	1024407	1024590
1159	MSMEG_0945	745.646	759.152	732.14	0.964417	-0.052271	0.850837	1	hypothetical protein	1024591	1024692
1160	MSMEG_0945-MSMEG_0946	697.547	732.341	662.754	0.904981	-0.144041	0.713304	1	#N/A	1024693	1024820
1161	MSMEG_0946	1232.9	1214.69	1251.12	1.02999	0.0426299	0.740713	1	NAD dependent epimerase/dehydratase	1024821	1025849
1162	MSMEG_0947	500.999	462.256	539.742	1.16763	0.223577	0.247563	0.858878	acyltransferase	1025886	1026950
1163	MSMEG_0948	342.375	413.075	271.674	0.657686	-0.604528	0.00453843	0.0699646	hypothetical protein	1026981	1027514
1164	MSMEG_0949	95.2017	95.4541	94.9494	0.994713	-0.00764782	0.951938	1	HAD-superfamily hydrolase	1027603	1028493
1165	MSMEG_0950	5.76837	7.55984	3.97691	0.526057	-0.926708	0.253199	0.868296	hypothetical protein	1028516	1028599
1166	MSMEG_0951	15.8043	16.7378	14.8707	0.888452	-0.170634	0.828443	1	glutaredoxin	1028840	1028842
1167	MSMEG_0951-MSMEG_0952	152.887	210.388	95.3849	0.453376	-1.14122	0.00141955	0.0282092	#N/A	1028843	1029001
1168	MSMEG_0952	722.117	884.063	560.171	0.633632	-0.658283	0.00177601	0.03388	glutamyl-tRNA reductase	1029002	1030357
1169	MSMEG_0953	821.622	874.665	768.579	0.878712	-0.186537	0.333612	0.943164	porphobilinogen deaminase	1030361	1031317
1170	MSMEG_0954	914.826	987.349	842.304	0.853096	-0.22922	0.221552	0.817931	uroporphyrinogen-III synthase	1031413	1033245
1173	MSMEG_0955	0.968187	1.11522	0.821153	0.736314	-0.441607	0.965293	1	hypothetical protein	1034311	1034771
1171	MSMEG_0956	111.331	119.843	102.819	0.857945	-0.221042	0.363911	0.9713	delta-aminolevulinic acid dehydratase	1033330	1034273
1172	MSMEG_0957	26.9725	29.5933	24.3517	0.822879	-0.281248	0.485782	1	hypothetical protein	1034307	1034738
1174	MSMEG_0958	66.5839	69.7401	63.4276	0.909486	-0.136877	0.734887	1	hypothetical protein	1034759	1035154
1175	MSMEG_0959	415.267	450.178	380.355	0.844899	-0.243149	0.196753	0.782892	transmembrane protein	1035189	1035679
1176	MSMEG_0960	56.1455	61.6639	50.6271	0.821017	-0.284516	0.325903	0.936249	transmembrane protein	1035684	1035910
1177	MSMEG_0961	59.6735	57.8371	61.5098	1.0635	0.088821	0.719291	1	pseudo	1035963	1036853
1178	MSMEG_0962	30.2516	25.58	34.9231	1.36525	0.449166	0.226987	0.827665	TetR family transcriptional regulator	1036868	1037447
1179	MSMEG_0963	22.9678	21.3022	24.6333	1.15637	0.209607	0.67192	1	hypothetical protein	1037522	1037764
1180	MSMEG_0964	66.0683	60.4628	71.6739	1.18542	0.245401	0.313488	0.924903	pyridoxamine 5'-phosphate oxidase	1037801	1038283
1181	MSMEG_0964-MSMEG_0965	111964	124706	99222.7	0.795654	-0.329787	0.369144	0.972596	#N/A	1038284	1038907
1182	MSMEG_0965	32790.1	29606.3	35973.8	1.21507	0.281038	0.134707	0.651926	porin	1038908	1039543
1183	MSMEG_0965-MSMEG_0966	324.312	237.499	411.125	1.73106	0.791655	0.000217508	0.00601783	#N/A	1039544	1039683
1184	MSMEG_0966	17.1543	19.038	15.2705	0.802108	-0.318131	0.453311	1	hypothetical protein	1039684	1040067
1185	MSMEG_0967	31.2757	32.8206	29.7308	0.905858	-0.142643	0.577088	1	hypothetical protein	1040090	1040470
1186	MSMEG_0968	37.4235	33.1293	41.7178	1.25924	0.332558	0.244201	0.852844	cytochrome P450	1040556	1042010
1187	MSMEG_0969	145.196	127.224	163.168	1.28252	0.358984	0.132097	0.64433	glutamate-1-semialdehyde aminotransferase	1042040	1043395
1188	MSMEG_0970	96.5198	95.0659	97.9737	1.03059	0.0434678	0.822497	1	phosphoglycerate mutase	1043446	1044054
1189	MSMEG_0971	120.764	110.989	130.54	1.17615	0.234071	0.335996	0.946372	hypothetical protein	1044054	1044703
1190	MSMEG_0972	62.331	60.667	63.995	1.05486	0.0770466	0.998343	1	cytochrome C biogenesis protein transmembrane region	1044708	1045489
1191	MSMEG_0973	443.935	458.932	428.938	0.934644	-0.0975104	0.517683	1	hypothetical protein	1045489	1047134
1192	MSMEG_0974	222.162	230.691	213.634	0.926063	-0.110818	0.591616	1	cytochrome C biogenesis protein CcsB	1047139	1048130
1193	MSMEG_0975	181.903	131.772	232.034	1.76087	0.816292	0.0108117	0.13157	hypothetical protein	1048209	1049537
1194	MSMEG_0976	81.21	91.2215	71.1986	0.780503	-0.357525	0.275329	0.88884	hypothetical protein	1049555	1049719
1195	MSMEG_0977	81.7539	64.0708	99.437	1.55199	0.634116	0.243364	0.851162	hypothetical protein	1049796	1050064
1196	MSMEG_0978	141.837	129.248	154.425	1.1948	0.256774	0.508422	1	class V aminotransferase	1050069	1051105
1197	MSMEG_0979	15.7608	17.68	13.8416	0.782895	-0.353109	0.54624	1	keratin associated protein	1051203	1051451
1198	MSMEG_0980	5.36081	1.75739	8.96423	5.10088	2.35075	0.00960115	0.121876	signal transduction histidine kinase	1051528	1053159
1199	MSMEG_0980-MSMEG_0981	1.79818	0.876605	2.71976	3.1026	1.63348	0.327528	0.938002	#N/A	1053160	1053328
1200	MSMEG_0981	2.75223	1.62009	3.88438	2.39764	1.26162	0.269213	0.887836	two-component system regulator	1053329	1053688
1201	MSMEG_0981-MSMEG_0982	1.68534	1.11522	2.25546	2.02243	1.01609	0.671872	1	#N/A	1053689	1053804
1202	MSMEG_0982	59.0778	54.7256	63.43	1.15905	0.212948	0.409241	1	immunogenic protein	1053805	1054854
1204	MSMEG_0983	107.964	106.267	109.66	1.03193	0.045341	0.809352	1	two-component system response regulator	1056936	1057566
1203	MSMEG_0984	45.1218	41.3274	48.9162	1.18363	0.243216	0.335253	0.945063	trap transporter 4tm/12tm fusion protein	1054857	1056912
1205	MSMEG_0983-MSMEG_0985	1.69501	2.09118	1.29883	0.6211	-0.687103	0.842243	1	#N/A	1057567	1057683
1206	MSMEG_0985	394.993	477.419	312.566	0.654699	-0.611096	0.0023048	0.0415037	sugar transporter family protein	1057684	1059033
1207	MSMEG_0986	407.908	439.514	376.301	0.856177	-0.224019	0.261925	0.884173	RemM protein	1059121	1059849
1208	MSMEG_0986-MSMEG_0987	120.182	111.2	129.164	1.16155	0.216052	0.285906	0.90094	#N/A	1059850	1059954
1209	MSMEG_0987	1817.62	1449.57	2185.68	1.50781	0.592459	0.00219682	0.0400777	hypothetical protein	1059955	1060326
1210	MSMEG_0988	34.1755	27.6648	40.6861	1.47068	0.556486	0.0714219	0.458698	1%2C4-dihydroxy-2-naphthoate octaprenyltransferase	1060331	1061200
1211	MSMEG_0989	2150.98	2136.4	2165.56	1.01365	0.0195584	0.952665	1	hypothetical protein	1061291	1061532
1212	MSMEG_0990	304.357	279.335	329.379	1.17915	0.237748	0.236852	0.842859	5'-methylthioadenosine phosphorylase	1061537	1062308
1213	MSMEG_0991	85.851	70.8718	100.83	1.42271	0.508646	0.0486679	0.366017	NAD-dependent epimerase/dehydratase	1062313	1063349
1214	MSMEG_0992	23.6878	21.626	25.7496	1.19068	0.251788	0.524901	1	2-nitropropane dioxygenase	1063406	1064533
1215	MSMEG_0993	39.9106	34.2676	45.5536	1.32935	0.41072	0.258843	0.878286	histidine kinase	1064543	1065552
1216	MSMEG_0994	19.0259	20.5568	17.495	0.851058	-0.232671	0.584845	1	DNA-binding response regulator ResD	1065557	1066230
1217	MSMEG_0994-MSMEG_0995	0.312633	0	0.625266	#DIV/0!	#DIV/0!	0.794977	1	#N/A	1066231	1066334
1218	MSMEG_0995	6.95216	8.81236	5.09196	0.57782	-0.791307	0.235916	0.841746	glycosyl transferase family protein	1066335	1066994
1219	MSMEG_0996	3.93066	4.5901	3.27123	0.712671	-0.488691	0.739642	1	hypothetical protein	1066994	1067647
1220	MSMEG_0997	5.68323	5.49629	5.87016	1.06802	0.0949428	0.849878	1	hypothetical protein	1067651	1068280
1221	MSMEG_0998	2.47626	2.72917	2.22335	0.814661	-0.295728	1	1	oxidoreductase%2C molybdopterin binding	1068322	1069355
1223	MSMEG_0999	60.6256	65.1645	56.0867	0.860693	-0.216429	0.477628	1	integral membrane protein	1069923	1071212
1222	MSMEG_1000	1.97651	1.92429	2.02873	1.05428	0.0762557	1	1	hypothetical protein	1069432	1069847
1224	MSMEG_1001	31.1491	32.3247	29.9735	0.927266	-0.108946	0.920815	1	acetyltransferase%2C gnat family protein	1071264	1072121
1225	MSMEG_1001-MSMEG_1002	357.649	408.936	306.363	0.749172	-0.41663	0.124441	0.623925	#N/A	1072122	1072392
1226	MSMEG_1002	902.33	945.504	859.156	0.908675	-0.138164	0.368028	0.972596	IS1096%2C tnpR protein	1072393	1073094
1227	MSMEG_1003	101.714	88.4164	115.011	1.30079	0.379388	0.187725	0.763648	IS1096%2C tnpA protein	1073102	1074424
1228	MSMEG_1004	44.2365	36.543	51.9299	1.42106	0.50697	0.0854863	0.507302	pseudo	1074482	1074817
1229	MSMEG_1005	22.4892	21.8665	23.1118	1.05695	0.0799072	0.800043	1	methyltransferase type 11	1074905	1075633
1230	MSMEG_1006	162.593	166.354	158.832	0.954786	-0.0667502	0.77747	1	aminoglycoside phosphotransferase	1075656	1076717
1231	MSMEG_1007	21.3163	21.9025	20.7301	0.946469	-0.0793733	0.878163	1	transporter	1076746	1077507
1232	MSMEG_1007-MSMEG_1008	12.2109	18.4296	5.99226	0.325143	-1.62085	0.00270516	0.0470903	#N/A	1077508	1077698
1233	MSMEG_1008	15.5545	21.71	9.39896	0.432933	-1.20778	0.00881717	0.115112	hypothetical protein	1077699	1078190
1234	MSMEG_1009	77.7014	69.9569	85.4458	1.22141	0.288542	0.267798	0.887652	cytochrome p450	1078286	1079770
1235	MSMEG_1009-MSMEG_1010	4.71728	6.1446	3.28996	0.535423	-0.901249	0.321946	0.932578	#N/A	1079771	1079901
1236	MSMEG_1010	110.889	128.497	93.2814	0.725942	-0.462073	0.0523048	0.38269	TetR family transcriptional regulator	1079902	1080561
1237	MSMEG_1011	48.7361	61.4111	36.0612	0.587209	-0.768054	0.0132921	0.154146	short chain dehydrogenase	1080585	1081448
1238	MSMEG_1012	41.057	36.8338	45.2802	1.22931	0.297848	0.467447	1	alkaline phosphatase	1081451	1082986
1239	MSMEG_1012-MSMEG_1013	0.275736	0	0.551472	#DIV/0!	#DIV/0!	0.803827	1	#N/A	1082987	1083087
1240	MSMEG_1013	30.4006	27.9416	32.8595	1.176	0.233894	0.581105	1	hypothetical protein	1083088	1084272
1241	MSMEG_1014	50.1676	44.9515	55.3837	1.23207	0.30109	0.313474	0.924903	DNA polymerase IV	1084283	1085353
1242	MSMEG_1015	50.3483	36.2447	64.4518	1.77824	0.830453	0.165372	0.713905	TetR family transcriptional regulator	1085358	1085972
1243	MSMEG_1015-MSMEG_1016	0.577734	0.842835	0.312633	0.37093	-1.43078	0.815952	1	#N/A	1085973	1086079
1244	MSMEG_1016	1.22715	0.842835	1.61146	1.91196	0.935051	0.704076	1	hypothetical protein	1086080	1086643
1245	MSMEG_1016-MSMEG_1017	727.571	814.46	640.682	0.786634	-0.346235	0.0962338	0.542382	#N/A	1086644	1087116
1246	MSMEG_1017	1158.85	1280.11	1037.59	0.810545	-0.303036	0.0997015	0.553342	glutaredoxin	1087117	1087356
1247	MSMEG_1018	676.081	762.847	589.316	0.772522	-0.372353	0.0659706	0.436435	pseudo	1087392	1087836
1248	MSMEG_1019	2783.01	3224.31	2341.71	0.726268	-0.461427	0.0142748	0.163387	ribonucleotide-diphosphate reductase subunit alpha	1087851	1089971
1249	MSMEG_1019-MSMEG_1020	38.7353	38.5329	38.9378	1.01051	0.0150815	1	1	#N/A	1089972	1090160
1250	MSMEG_1020	32.0689	35.6028	28.535	0.801483	-0.319257	0.433786	1	pseudo	1090161	1091274
1251	MSMEG_1021	10.1772	12.6528	7.70159	0.608685	-0.716233	0.413611	1	glyoxalase/bleomycin resistance protein/dioxygenase	1091275	1091694
1252	MSMEG_1021-MSMEG_1022	0	0	0	#DIV/0!	#DIV/0!	NA	NA	#N/A	1091695	1091863
1253	MSMEG_1022	0.325302	0.33797	0.312633	0.925031	-0.112426	1	1	hypothetical protein	1091864	1091965
1254	MSMEG_1023	163.114	165.644	160.584	0.969449	-0.0447626	0.781222	1	integral membrane transporter	1092092	1093371
1255	MSMEG_1024	69.5143	80.5016	58.527	0.72703	-0.459914	0.0816761	0.496504	hypothetical protein	1093376	1093515
1257	MSMEG_1025	4.63999	4.2859	4.99409	1.16524	0.220626	0.93792	1	TetR family transcriptional regulator	1094418	1094964
1256	MSMEG_1026	58.4713	77.4816	39.4611	0.509296	-0.973423	0.000768486	0.017261	acetyltransferase	1093566	1094388
1258	MSMEG_1025-MSMEG_1027	6.07376	6.21018	5.93734	0.956065	-0.0648189	0.992445	1	#N/A	1094965	1095087
1259	MSMEG_1027	16.2923	16.8793	15.7053	0.930446	-0.104006	0.789142	1	hypothetical protein	1095088	1095966
1260	MSMEG_1028	2009.34	2049.82	1968.86	0.960505	-0.0581356	0.671127	1	geranylgeranyl reductase	1096036	1097223
1261	MSMEG_1028-MSMEG_1029	9.58836	11.1678	8.00888	0.717138	-0.479678	0.476688	1	#N/A	1097224	1097373
1262	MSMEG_1029	313.175	377.035	249.316	0.661255	-0.596721	0.00428546	0.0665561	transcriptional regulatory protein	1097374	1098111
1263	MSMEG_1029-MSMEG_1030	98.4079	110.211	86.6046	0.785806	-0.347755	0.191684	0.772291	#N/A	1098112	1098226
1264	MSMEG_1030	391.904	451.559	332.25	0.735784	-0.442645	0.0252576	0.23941	monooxygenase	1098227	1099726
1265	MSMEG_1031	30.2805	28.8581	31.7029	1.09858	0.135635	0.69483	1	hypothetical protein	1099821	1100336
1266	MSMEG_1032	153.301	151.968	154.635	1.01755	0.0251037	0.834622	1	hypothetical protein	1100390	1100539
1267	MSMEG_1033	1185.24	1413	957.488	0.677628	-0.561434	0.00398809	0.0634111	ribonucleotide-diphosphate reductase subunit beta	1100553	1101527
1268	MSMEG_1034	104.371	121.852	86.8908	0.713084	-0.487855	0.0368666	0.307435	esterase	1101597	1102979
1269	MSMEG_1035	97.5678	92.1843	102.951	1.1168	0.15937	0.636593	1	hypothetical protein	1102979	1104559
1270	MSMEG_1036	29.4817	33.427	25.5363	0.763942	-0.388465	0.309279	0.922143	pseudo	1104605	1106046
1271	MSMEG_1036-MSMEG_1037	0.11942	0	0.238839	#DIV/0!	#DIV/0!	1	1	#N/A	1106047	1106169
1272	MSMEG_1037	524.951	477.952	571.95	1.19667	0.259021	0.228684	0.830408	alcohol dehydrogenase	1106170	1107219
1273	MSMEG_1037-MSMEG_1038	2.03342	0.70971	3.35713	4.73029	2.24193	0.188908	0.766465	#N/A	1107220	1107406
1274	MSMEG_1038	313.101	328.848	297.354	0.904229	-0.145239	0.569	1	GTP cyclohydrolase II	1107407	1107682
1275	MSMEG_1039	73.7622	79.7561	67.7683	0.849694	-0.234985	0.318097	0.930134	periplasmic binding protein	1107692	1108765
1276	MSMEG_1039-MSMEG_1040	799.74	602.931	996.548	1.65284	0.724946	0.00927044	0.118894	#N/A	1108766	1108974
1277	MSMEG_1040	3820.35	3331.1	4309.59	1.29374	0.371552	0.0658735	0.435999	pseudo	1108975	1110701
1278	MSMEG_1041	724.073	696.746	751.401	1.07844	0.10895	0.741058	1	phosphoserine phosphatase	1110747	1111988
1279	MSMEG_1041-MSMEG_1042	49.9904	57.9694	42.0114	0.724717	-0.46451	0.0936086	0.533888	#N/A	1111989	1112115
1280	MSMEG_1042	154.024	165.412	142.636	0.862311	-0.213719	0.365274	0.972596	hypothetical protein	1112116	1112409
1281	MSMEG_1043	47.0925	50.5899	43.595	0.861735	-0.214684	0.523819	1	GntR family transcriptional regulator	1112411	1113850
1282	MSMEG_1044	1.86343	1.72362	2.00324	1.16223	0.216892	1	1	hypothetical protein	1113914	1114056
1283	MSMEG_1045	11.2932	14.6888	7.89762	0.537665	-0.895221	0.0823313	0.497935	integral membrane protein	1114061	1114706
1284	MSMEG_1046	142.912	144.137	141.688	0.983007	-0.0247262	0.866267	1	molybdenum ABC transporter ATPase	1114753	1115547
1285	MSMEG_1047	349.951	358.071	341.83	0.954645	-0.0669644	0.60349	1	nudix hydrolase	1115556	1116365
1286	MSMEG_1048	149.051	152.166	145.937	0.959067	-0.0602965	0.796438	1	enoyl-CoA hydratase	1116370	1117073
1287	MSMEG_1049	175.877	198.694	153.061	0.770333	-0.376446	0.0987407	0.549835	UbiE/COQ5 family methyltransferase	1117108	1118088
1288	MSMEG_1050	113.036	132.834	93.2373	0.701908	-0.510646	0.0299456	0.269478	SAM-dependent methyltransferase	1118097	1119260
1289	MSMEG_1051	139.904	128.677	151.13	1.17449	0.232036	0.388114	0.981596	hypothetical protein	1119333	1120034
1290	MSMEG_1052	2565.18	1973.1	3157.26	1.60015	0.678205	0.000266053	0.00712502	amino acid carrier protein	1120066	1121610
1292	MSMEG_1053	201.186	240.168	162.203	0.675374	-0.566242	0.00894839	0.11628	hypothetical protein	1121740	1123011
1291	MSMEG_1054	6.12108	5.79631	6.44586	1.11206	0.153238	0.756156	1	hypothetical protein	1121617	1121727
1293	MSMEG_1055	386.787	485.938	287.636	0.591919	-0.756528	0.00032305	0.00840885	hexapeptide transferase	1123108	1123851
1294	MSMEG_1056	10.1125	10.8678	9.35728	0.861008	-0.215901	0.741931	1	pseudo	1123863	1124624
1295	MSMEG_1057	441.632	479.538	403.727	0.841907	-0.248267	0.234766	0.840274	isopentenyl pyrophosphate isomerase	1124690	1125650
1296	MSMEG_1058	719.603	728.484	710.723	0.975618	-0.0356114	0.795714	1	IS1096%2C tnpR protein	1125683	1126309
1297	MSMEG_1059	138.918	112.533	165.303	1.46893	0.554761	0.0247192	0.235778	IS1096%2C tnpA protein	1126317	1127639
1298	MSMEG_1060	7522.88	6264.41	8781.34	1.40178	0.487263	0.012441	0.145896	Lsr2 protein	1127726	1128130
1299	MSMEG_1060-MSMEG_1061	8.24251	6.52247	9.96254	1.52742	0.611095	0.595664	1	#N/A	1128131	1128362
1300	MSMEG_1061	435.554	469.722	401.386	0.854517	-0.226819	0.318475	0.930494	phosphohydrolase	1128363	1128977
1301	MSMEG_1062	71.6406	69.6697	73.6114	1.05658	0.0793969	0.850505	1	O-succinylbenzoic acid--CoA ligase	1129017	1130057
1302	MSMEG_1063	263.177	292.688	233.666	0.798344	-0.324917	0.196399	0.782366	hypothetical protein	1130153	1130476
1303	MSMEG_1063-MSMEG_1064	6.02938	8.17437	3.88438	0.47519	-1.07342	0.189672	0.768205	#N/A	1130477	1130757
1304	MSMEG_1064	416.35	413.969	418.73	1.0115	0.0164965	0.872233	1	phosphate/sulfate permease	1130758	1132014
1305	MSMEG_1065	151.848	162.056	141.639	0.874014	-0.194272	0.351794	0.962009	hypothetical protein	1132030	1132308
1306	MSMEG_1066	421.722	437.653	405.791	0.927196	-0.109054	0.567372	1	hypothetical protein	1132310	1132621
1307	MSMEG_1067	25.733	29.3753	22.0907	0.752017	-0.411163	0.215207	0.804403	hypothetical protein	1132639	1133010
1308	MSMEG_1068	38.6984	43.5148	33.882	0.778632	-0.360986	0.28118	0.894049	regulatory protein	1133059	1134474
1309	MSMEG_1068-MSMEG_1069	1.13755	1.72362	0.551472	0.31995	-1.64408	0.397999	0.990168	#N/A	1134475	1134638
1310	MSMEG_1069	10.3992	7.09097	13.7074	1.93308	0.950898	0.126602	0.630221	amino acid permease	1134639	1136101
1311	MSMEG_1070	6.86687	3.54855	10.1852	2.87024	1.52117	0.0609895	0.416978	3-oxoacyl-ACP reductase	1136106	1136793
1312	MSMEG_1071	33.5928	38.1436	29.042	0.761387	-0.393299	0.215834	0.805268	3-oxoacyl-ACP reductase	1136798	1137555
1313	MSMEG_1072	12.7232	14.919	10.5274	0.705637	-0.503002	0.336846	0.947053	agmatinase	1137579	1138539
1315	MSMEG_1073	109.707	127.912	91.5021	0.715353	-0.483273	0.0455147	0.349699	short chain dehydrogenase	1139404	1140298
1314	MSMEG_1074	74.6748	73.719	75.6305	1.02593	0.0369332	0.997472	1	polysaccharide deacetylase	1138551	1139383
1316	MSMEG_1073-MSMEG_1075	0.288405	0.33797	0.238839	0.706688	-0.500855	1	1	#N/A	1140299	1140400
1317	MSMEG_1075	108.801	114.575	103.026	0.899206	-0.153277	0.499942	1	naphthoate synthase	1140401	1141330
1318	MSMEG_1076	2214.2	1882.69	2545.7	1.35216	0.435262	0.2538	0.86911	hypothetical protein	1141429	1141704
1319	MSMEG_1077	161.895	152.494	171.296	1.1233	0.167747	0.428316	1	hypothetical protein	1141706	1142155
1320	MSMEG_1078	150.95	137.056	164.844	1.20275	0.266336	0.242555	0.85043	hydrolase	1142177	1142866
1321	MSMEG_1078-MSMEG_1079	1.19925	1.38147	1.01704	0.736201	-0.441828	1	1	#N/A	1142867	1143027
1322	MSMEG_1079	3.76523	3.5106	4.01986	1.14506	0.195427	0.9431	1	hypothetical protein	1143028	1143428
1323	MSMEG_1080	19.5455	13.7106	25.3805	1.85117	0.888434	0.0614014	0.418808	large subunit of N%2CN-dimethylformamidase	1143433	1145873
1324	MSMEG_1081	0.998946	0	1.99789	#DIV/0!	#DIV/0!	0.143764	0.674579	hypothetical protein	1145899	1146657
1325	MSMEG_1082	98.549	24.5089	172.589	7.0419	2.81596	1.13e-10	1.06e-08	response regulator	1146756	1147487
1326	MSMEG_1083	0	0	0	#DIV/0!	#DIV/0!	NA	NA	hypothetical protein	1147565	1147696
1327	MSMEG_1084	12.2194	5.70532	18.7334	3.28351	1.71524	0.00247867	0.0438783	peptide/opine/nickel uptake family protein ABC transporter periplasmic substrate-binding protein	1147718	1149322
1328	MSMEG_1085	10.5183	2.43333	18.6033	7.6452	2.93455	1.81e-05	0.000683028	dipeptide transporter permease DppB	1149333	1150288
1329	MSMEG_1086	8.84224	1.92429	15.7602	8.19015	3.03389	2.9e-05	0.00103149	ABC transporter permease	1150293	1151224
1330	MSMEG_1087	27.8796	10.836	44.9231	4.14573	2.05163	3.29e-07	1.8e-05	pseudo	1151224	1152900
1331	MSMEG_1088	42.2151	29.1663	55.2639	1.89479	0.922038	0.00816436	0.10854	glutamyl-tRNA(Gln)/aspartyl-tRNA(Asn) amidotransferase subunit alpha	1152905	1154301
1332	MSMEG_1089	84.0455	68.9695	99.1215	1.43718	0.523238	0.227448	0.828198	hypothetical protein	1154316	1154507
1333	MSMEG_1090	176.552	128.894	224.21	1.7395	0.798669	0.000340592	0.00879696	amidase	1154545	1155951
1334	MSMEG_1091	18.7183	11.7084	25.7281	2.1974	1.1358	0.0109619	0.132956	urease accessory protein UreE	1155953	1156407
1335	MSMEG_1092	13.3865	10.7981	15.9749	1.47943	0.56504	0.254497	0.870609	urease accessory protein UreF	1156412	1157070
1336	MSMEG_1093	10.3343	7.42671	13.2418	1.783	0.834305	0.154913	0.69501	bifunctional urease subunit gamma/beta	1157081	1157737
1337	MSMEG_1094	21.872	16.9786	26.7653	1.57641	0.656641	0.118377	0.61065	urease subunit alpha	1157739	1159441
1338	MSMEG_1095	6.24428	2.09536	10.3932	4.9601	2.31037	0.0072356	0.0995998	urease accessory protein UreG	1159446	1160055
1339	MSMEG_1096	2.28638	1.45319	3.11957	2.1467	1.10212	0.543819	1	urease accessory protein UreD	1160060	1160871
1340	MSMEG_1097	77.2569	50.8999	103.614	2.03564	1.02548	0.0925033	0.530323	glycosyl transferase family protein	1160901	1161584
1341	MSMEG_1098	47.6046	50.243	44.9662	0.894976	-0.16008	0.677679	1	acyl-CoA synthetase	1161655	1163274
1342	MSMEG_1098-MSMEG_1099	0.528168	0.504865	0.551472	1.09232	0.127392	1	1	#N/A	1163275	1163455
1343	MSMEG_1099	1.88125	2.73335	1.02915	0.376516	-1.40922	0.373466	0.972596	hypothetical protein	1163456	1163697
1344	MSMEG_1100	7.75022	5.02938	10.4711	2.08198	1.05796	0.107389	0.575187	DGPFAETKE domain-containing protein	1163759	1164150
1345	MSMEG_1100-MSMEG_1101	0	0	0	#DIV/0!	#DIV/0!	NA	NA	#N/A	1164151	1164279
1346	MSMEG_1101	22.265	17.0359	27.494	1.61389	0.690544	0.0691036	0.450035	hypothetical protein	1164280	1165446
1347	MSMEG_1102	76.7862	73.0472	80.5252	1.10237	0.140611	0.683818	1	twin-arginine translocation pathway signal	1165456	1167066
1348	MSMEG_1103	19.9203	23.1316	16.7089	0.722342	-0.469246	0.267124	0.887652	O-succinylbenzoate synthase	1167087	1168052
1349	MSMEG_1103-MSMEG_1104	1.41952	1.79116	1.04788	0.585029	-0.77342	0.678931	1	#N/A	1168053	1168408
1350	MSMEG_1104	0	0	0	#DIV/0!	#DIV/0!	NA	NA	hypothetical protein	1168409	1168600
1351	MSMEG_1105	1.19025	0.842835	1.53767	1.8244	0.867425	0.709888	1	pseudo	1168665	1169811
1352	MSMEG_1106	8.34192	9.64906	7.03479	0.729065	-0.455881	0.53392	1	AraC family transcriptional regulator	1169847	1170854
1353	MSMEG_1107	7.50432	6.74882	8.25983	1.22389	0.291478	0.676428	1	isonitrile hydratase	1170870	1171578
1354	MSMEG_1108	216.087	204.501	227.673	1.11331	0.154853	0.490054	1	alpha/beta hydrolase	1171602	1172457
1355	MSMEG_1109	161.775	160.125	163.426	1.02061	0.0294377	0.857783	1	2-succinyl-5-enolpyruvyl-6-hydroxy-3- cyclohexene-1-carboxylate synthase	1172457	1174100
1356	MSMEG_1110	81.5094	92.1595	70.8593	0.768876	-0.379176	0.146651	0.68183	transmembrane protein	1174103	1174594
1357	MSMEG_1111	34.4525	28.125	40.7801	1.44996	0.536012	0.166897	0.718635	hypothetical protein	1174598	1175296
1359	MSMEG_1112	124.259	95.8965	152.622	1.59153	0.670411	0.190163	0.769459	aconitate hydratase	1176491	1178451
1358	MSMEG_1113	2.05371	1.21457	2.89284	2.38177	1.25203	0.451893	1	glycosyl transferase family protein	1175363	1176486
1360	MSMEG_1112-MSMEG_1114	0.540837	0.842835	0.238839	0.283376	-1.81921	0.814486	1	#N/A	1178452	1178578
1361	MSMEG_1114	4.79742	4.52033	5.0745	1.1226	0.166839	0.926912	1	short chain dehydrogenase	1178579	1179403
1362	MSMEG_1114-MSMEG_1115	0.692562	0.876605	0.50852	0.580102	-0.785622	1	1	#N/A	1179404	1179532
1363	MSMEG_1115	34.0587	39.0564	29.061	0.744077	-0.426476	0.33273	0.942791	ubiquinone/menaquinone biosynthesis methyltransferase	1179533	1180222
1364	MSMEG_1115-MSMEG_1116	20.0081	23.2268	16.7893	0.722844	-0.468244	0.233751	0.839323	#N/A	1180223	1180362
1365	MSMEG_1116	56.4065	66.0492	46.7639	0.708016	-0.498146	0.0764019	0.477736	gamma-glutamylisopropylamide synthetase	1180363	1181715
1366	MSMEG_1117	49.0338	39.0838	58.9839	1.50916	0.59375	0.0556606	0.396143	transcriptional regulator	1181811	1182530
1367	MSMEG_1118	25.3917	28.478	22.3053	0.783247	-0.352461	0.401982	0.99504	amino acid permease	1182618	1184153
1368	MSMEG_1119	37.1846	40.5666	33.8026	0.833262	-0.263157	0.423423	1	glutamine amidotransferase	1184153	1184859
1369	MSMEG_1120	59.3616	56.5988	62.1244	1.09763	0.134388	0.666388	1	nitrilase/cyanide hydratase and apolipoprotein N-acyltransferase	1184870	1185837
1370	MSMEG_1121	4.85699	4.45697	5.25701	1.1795	0.238179	0.908721	1	hypothetical protein	1185840	1186217
1371	MSMEG_1122	1.6938	2.56646	0.821153	0.319956	-1.64405	0.261086	0.882666	hypothetical protein	1186298	1186426
1372	MSMEG_1123	44.364	50.3873	38.3407	0.76092	-0.394184	0.505625	1	cobalamin synthesis protein	1186442	1187440
1373	MSMEG_1123-MSMEG_1124	1.06889	1.58632	0.551472	0.347644	-1.52432	0.530196	1	#N/A	1187441	1187552
1374	MSMEG_1124	25.7791	26.0969	25.4612	0.975642	-0.0355758	0.925073	1	ferredoxin FdxA	1187553	1187897
1375	MSMEG_1125	16.6982	14.5473	18.8491	1.29571	0.373744	0.450957	1	ArsR family transcriptional regulator	1187897	1188550
1376	MSMEG_1126	12.0922	9.95522	14.2293	1.42933	0.515338	0.344463	0.953738	hypothetical protein	1188580	1188864
1377	MSMEG_1127	11.8579	11.0981	12.6178	1.13694	0.185153	0.704479	1	transmembrane protein	1188880	1189476
1378	MSMEG_1127-MSMEG_1128	1.93809	3.06714	0.809041	0.263777	-1.92261	0.315915	0.926833	#N/A	1189477	1189651
1379	MSMEG_1128	13.2471	13.3584	13.1358	0.983335	-0.0242444	0.941492	1	hypothetical protein	1189652	1189771
1380	MSMEG_1128-MSMEG_1129	0	0	0	#DIV/0!	#DIV/0!	NA	NA	#N/A	1189772	1189971
1381	MSMEG_1129	3.01081	2.22849	3.79313	1.70211	0.767326	0.599267	1	D-amino-acid dehydrogenase	1189972	1191243
1382	MSMEG_1129-MSMEG_1130	7.84662	6.88194	8.8113	1.28035	0.35654	0.562205	1	#N/A	1191244	1191771
1383	MSMEG_1130	27.3378	31.5812	23.0944	0.73127	-0.451524	0.267277	0.887652	hypothetical protein	1191772	1192899
1384	MSMEG_1131	102.216	79.8357	124.596	1.56066	0.642154	0.15189	0.689552	tryptophan-rich sensory protein	1192990	1193475
1385	MSMEG_1132	22.1669	22.0164	22.3174	1.01367	0.0195944	0.898316	1	FAD binding domain-containing protein	1193567	1194796
1386	MSMEG_1133	132.187	147.281	117.093	0.795033	-0.330913	0.117033	0.606244	bifunctional short chain isoprenyl diphosphate synthase	1194836	1195825
1387	MSMEG_1134	135.436	116.177	154.695	1.33155	0.413109	0.0940692	0.535237	heat shock protein HtpX	1195912	1196799
1388	MSMEG_1134-MSMEG_1135	8.44865	7.01925	9.87806	1.40728	0.492911	0.496893	1	#N/A	1196800	1197494
1389	MSMEG_1135	0.596447	0.37174	0.821153	2.20894	1.14336	0.948333	1	hypothetical protein	1197495	1197794
1390	MSMEG_1136	584.265	478.028	690.503	1.44448	0.530553	0.00761004	0.103492	hypothetical protein	1197841	1198365
1391	MSMEG_1137	8.70375	6.74463	10.6629	1.58094	0.660785	0.242253	0.85043	amino acid permease	1198367	1199806
1392	MSMEG_1138	14.6345	12.5831	16.686	1.32606	0.407151	0.356827	0.967191	alcohol dehydrogenase	1199825	1200961
1393	MSMEG_1138-MSMEG_1139	18.7057	21.125	16.2863	0.770949	-0.375292	0.451677	1	#N/A	1200962	1201112
1394	MSMEG_1139	15.5199	18.6621	12.3777	0.663254	-0.592367	0.228051	0.829501	transcriptional regulator	1201113	1201682
1395	MSMEG_1140	74.6377	88.6335	60.6418	0.684186	-0.54754	0.0367716	0.307158	NAD(P)H-dependent glycerol-3-phosphate dehydrogenase	1201699	1202724
1396	MSMEG_1140-MSMEG_1141	245.07	328.944	161.197	0.490044	-1.02902	0.0122024	0.14393	#N/A	1202725	1203290
1397	MSMEG_1141	227.964	307.353	148.575	0.483403	-1.0487	0.00451194	0.0696345	ABC transporter	1203291	1204160
1398	MSMEG_1142	17.4312	21.1485	13.714	0.648463	-0.624904	0.240884	0.848094	ABC transporter	1204162	1205019
1399	MSMEG_1143	58.5571	67.3059	49.8084	0.74003	-0.434344	0.10797	0.576634	mce related protein	1205021	1206621
1400	MSMEG_1144	94.6841	112.632	76.7362	0.6813	-0.553638	0.0321542	0.282994	virulence factor Mce family protein	1206626	1207669
1401	MSMEG_1145	63.7421	85.4229	42.0613	0.492389	-1.02213	0.000253595	0.00685732	virulence factor Mce family protein	1207678	1208706
1402	MSMEG_1146	102.675	136.786	68.5634	0.501245	-0.996413	0.000143121	0.0042406	virulence factor Mce family protein	1208711	1209824
1403	MSMEG_1147	62.6208	80.8713	44.3703	0.548652	-0.866035	0.00190792	0.0359046	mce related protein	1209829	1211101
1404	MSMEG_1148	61.0411	75.3396	46.7426	0.620425	-0.688671	0.0222174	0.220667	mce related protein	1211106	1212358
1405	MSMEG_1149	91.8485	119.721	63.976	0.534375	-0.904075	0.0376073	0.312044	hypothetical protein	1212385	1213040
1406	MSMEG_1150	66.9868	79.9211	54.0526	0.676324	-0.564213	0.073905	0.469413	hypothetical protein	1213072	1213862
1407	MSMEG_1150-MSMEG_1151	44.8536	45.6828	44.0244	0.963698	-0.0533466	0.987239	1	#N/A	1213863	1214089
1408	MSMEG_1151	120.925	81.9212	159.929	1.95222	0.965118	0.000115766	0.00350604	DNA-binding protein	1214090	1214695
1409	MSMEG_1151-MSMEG_1152	74.4231	44.6286	104.218	2.33522	1.22356	4.33e-05	0.00144965	#N/A	1214696	1214845
1410	MSMEG_1152	34.0635	28.0745	40.0524	1.42665	0.51263	0.117002	0.606244	citrate-proton symporter	1214846	1216132
1411	MSMEG_1153	71.9268	47.0595	96.7941	2.05685	1.04043	0.000242058	0.006588	FAD dependent oxidoreductase	1216141	1217537
1412	MSMEG_1154	181.372	129.227	233.518	1.80704	0.853627	0.000289583	0.00760884	formyl-coenzyme A transferase	1217542	1218715
1413	MSMEG_1155	58.0484	41.3734	74.7235	1.80608	0.852858	0.00297922	0.0508536	carnitinyl-CoA dehydratase	1218720	1219518
1414	MSMEG_1156	21.827	15.0184	28.6356	1.9067	0.931081	0.0225415	0.222499	dihydrodipicolinate synthetase	1219523	1220406
1415	MSMEG_1157	42.9219	35.3764	50.4673	1.42658	0.51256	0.113598	0.595276	short chain dehydrogenase	1220407	1221180
1416	MSMEG_1158	63.7851	47.053	80.5172	1.7112	0.775008	0.00578625	0.0845967	5-oxovalerate dehydrogenase	1221223	1222650
1417	MSMEG_1158-MSMEG_1159	13.2065	10.7643	15.6488	1.45377	0.539799	0.275272	0.88884	#N/A	1222651	1222784
1418	MSMEG_1159	23.9467	20.5526	27.3408	1.33028	0.411735	0.266085	0.887652	ABC transporter	1222785	1223851
1419	MSMEG_1160	4.23483	3.13886	5.3308	1.69832	0.764112	0.4248	1	nitrate/sulfonate/bicarbonate ABC transporter ATPase	1223856	1224655
1420	MSMEG_1161	3.20908	2.42915	3.98902	1.64215	0.715582	0.513173	1	taurine transporter permease TauC	1224687	1225493
1421	MSMEG_1162	6.2856	5.29758	7.27363	1.37301	0.457342	0.521284	1	nitrilotriacetate monooxygenase component A	1225516	1226858
1422	MSMEG_1163	0.421417	0.842835	0	0	#NUM!	0.494262	1	hypothetical protein	1226863	1226977
1423	MSMEG_1164	1.21651	1.68567	0.747359	0.443361	-1.17345	0.719446	1	pseudo	1226982	1227760
1424	MSMEG_1165	940.17	1187.12	693.223	0.583955	-0.77607	8.37e-05	0.0026443	nucleotide-binding protein	1227792	1228283
1425	MSMEG_1165-MSMEG_1166	1.30298	2.02364	0.582313	0.287756	-1.79708	0.360443	0.970042	#N/A	1228284	1228392
1426	MSMEG_1166	1.26608	2.02364	0.50852	0.25129	-1.99258	0.361418	0.970042	tRNA-Tyr	1228393	1228478
1427	MSMEG_1167	109.553	154.521	64.5841	0.417962	-1.25856	8.55e-05	0.00268198	cytochrome P450	1228550	1229989
1428	MSMEG_1167-MSMEG_1168	1.68739	3.10509	0.26968	0.0868511	-3.52531	0.0494593	0.369474	#N/A	1229990	1230133
1429	MSMEG_1168	2.2328	3.10509	1.36051	0.438156	-1.19048	0.371797	0.972596	transcriptional regulator	1230134	1230784
1430	MSMEG_1168-MSMEG_1169	13.5	19.9718	7.02817	0.351904	-1.50675	0.00411045	0.0648629	#N/A	1230785	1230895
1431	MSMEG_1169	60.5743	96.0335	25.1151	0.261524	-1.93498	1.73e-10	1.57e-08	integral membrane transporter	1230896	1232140
1432	MSMEG_1170	2.47128	3.64372	1.29883	0.356457	-1.4882	0.274168	0.88884	hypothetical protein	1232200	1232415
1433	MSMEG_1170-MSMEG_1171	1.10131	1.38147	0.821153	0.594405	-0.750481	0.97647	1	#N/A	1232416	1232516
1434	MSMEG_1171	20.694	19.0277	22.3604	1.17515	0.232845	0.545193	1	low molecular weight phosphotyrosine protein phosphatase	1232517	1232923
1435	MSMEG_1172	64.5652	57.2982	71.8322	1.25366	0.32614	0.246191	0.856556	arsenic resistance protein	1232928	1233996
1436	MSMEG_1173	28.3424	25.7386	30.9462	1.20233	0.265833	0.414693	1	ArsR family transcriptional regulator	1234001	1234368
1437	MSMEG_1174	37.1632	40.5962	33.7302	0.830872	-0.267301	0.4151	1	cadmium inducible protein cadi	1234447	1234911
1438	MSMEG_1174-MSMEG_1175	1.17877	1.1808	1.17674	0.996556	-0.00497712	1	1	#N/A	1234912	1235011
1439	MSMEG_1175	12.0974	12.8892	11.3056	0.877135	-0.189129	0.831165	1	transcriptional regulatory protein	1235012	1235371
1440	MSMEG_1176	299.743	293.982	305.505	1.0392	0.0554674	0.837136	1	hypothetical protein	1235405	1236928
1441	MSMEG_1177	48.4591	18.5691	78.349	4.21931	2.07701	5.72e-10	4.9e-08	cytosine/purines uracil thiamine allantoin permease	1236938	1238374
1442	MSMEG_1177-MSMEG_1178	1.08808	0.33797	1.83819	5.43892	2.44332	0.362052	0.970042	#N/A	1238375	1238700
1443	MSMEG_1178	63.0249	60.2342	65.8156	1.09266	0.127846	0.650897	1	transcriptional regulator	1238701	1239618
1444	MSMEG_1179	62.408	57.1526	67.6635	1.18391	0.24356	0.32705	0.937449	urocanate hydratase	1239680	1241334
1445	MSMEG_1180	41.6508	34.2255	49.0761	1.4339	0.519949	0.115641	0.601492	allantoate amidohydrolase	1241339	1242545
1446	MSMEG_1181	43.0482	37.1492	48.9472	1.31759	0.397897	0.178485	0.743295	N-formimino-L-glutamate deiminase	1242550	1243873
1447	MSMEG_1182	68.806	62.3064	75.3057	1.20863	0.273378	0.358914	0.968097	imidazolonepropionase	1243878	1245060
1448	MSMEG_1183	113.724	92.7972	134.651	1.45102	0.537068	0.0408614	0.326599	histidine ammonia-lyase	1245065	1246605
1449	MSMEG_1184	405.302	208.94	601.664	2.87961	1.52587	8.73e-09	6.24e-07	serine esterase%2C cutinase	1246704	1247582
1450	MSMEG_1185	95.0496	79.4918	110.607	1.39143	0.476569	0.0765972	0.478511	AsnC family transcriptional regulator	1247625	1248647
1451	MSMEG_1185-MSMEG_1186	1.59614	1.92429	1.26799	0.658941	-0.601779	0.835866	1	#N/A	1248648	1248909
1452	MSMEG_1186	7.3271	8.26341	6.39079	0.773385	-0.370742	0.739548	1	permease	1248910	1250229
1453	MSMEG_1187	13.4319	16.5391	10.3247	0.624263	-0.679773	0.19587	0.78098	N-acyl-D-aspartate deacylase	1250238	1251833
1454	MSMEG_1188	277.281	292.061	262.5	0.898786	-0.153951	0.537946	1	hypothetical protein	1251852	1253759
1455	MSMEG_1188-MSMEG_1189	7.72822	8.97312	6.48332	0.722527	-0.468877	0.567355	1	#N/A	1253760	1253947
1456	MSMEG_1189	94.1797	97.1914	91.1681	0.938027	-0.0922992	0.740582	1	hypothetical protein	1253948	1255630
1457	MSMEG_1189-MSMEG_1190	28.0984	28.8305	27.3663	0.949213	-0.0751956	0.810404	1	#N/A	1255631	1255769
1458	MSMEG_1190	14.1423	11.683	16.6015	1.42099	0.506899	0.422952	1	serine/threonine protein kinase	1255770	1257644
1459	MSMEG_1191	37.8292	31.7308	43.9276	1.38439	0.469247	0.163386	0.710019	hypothetical protein	1257700	1257921
1460	MSMEG_1192	0.81187	1.11522	0.50852	0.455981	-1.13295	0.798304	1	M23 peptidase domain-containing protein	1257963	1259165
1461	MSMEG_1192-MSMEG_1193	45.3771	76.6658	14.0883	0.183763	-2.44409	2.91e-13	3.55e-11	#N/A	1259166	1259579
1462	MSMEG_1193	50.2492	79.7857	20.7126	0.259603	-1.94562	2.6e-10	2.32e-08	TROVE domain-containing protein	1259580	1261274
1463	MSMEG_1194	51.3454	52.0866	50.6042	0.971539	-0.0416555	0.840017	1	hypothetical protein	1261318	1261740
1464	MSMEG_1194-MSMEG_1195	4.39372	7.1881	1.59935	0.2225	-2.16812	0.0194624	0.203527	#N/A	1261741	1261916
1465	MSMEG_1195	167.806	168.888	166.723	0.98718	-0.0186142	0.892071	1	hypothetical protein	1261917	1263128
1466	MSMEG_1196	64.7428	68.7231	60.7625	0.884164	-0.177614	0.523512	1	SNF2 domain-containing protein	1263197	1265188
1467	MSMEG_1197	2.72202	4.59205	0.851994	0.185537	-2.43022	0.0364689	0.305848	LuxR family transcriptional regulator	1265252	1265509
1468	MSMEG_1197-MSMEG_1198	2.3554	2.87261	1.83819	0.639903	-0.644075	0.594591	1	#N/A	1265510	1265674
1469	MSMEG_1198	31.9944	38.6995	25.2893	0.653478	-0.613789	0.105438	0.569666	hypothetical protein	1265675	1266436
1470	MSMEG_1199	123.452	159.738	87.1657	0.545678	-0.873878	0.000268993	0.00719224	hypothetical protein	1266507	1268882
1471	MSMEG_1199-MSMEG_1200	4.8175	5.57219	4.06281	0.729123	-0.455766	0.543954	1	#N/A	1268883	1269104
1472	MSMEG_1200	119.408	114.161	124.654	1.09192	0.126865	0.661983	1	serine/threonine protein kinase	1269105	1270931
1473	MSMEG_1201	23.3599	30.985	15.7347	0.507816	-0.977623	0.0161495	0.177783	hypothetical protein	1270939	1271619
1474	MSMEG_1202	4.8001	5.32939	4.27081	0.801369	-0.319462	0.855753	1	hypothetical protein	1271693	1271971
1475	MSMEG_1202-MSMEG_1204	23.1049	22.7962	23.4136	1.02709	0.0385564	0.758999	1	#N/A	1271972	1272164
1477	MSMEG_1203	189.529	197.602	181.456	0.918291	-0.122977	0.814812	1	methoxy mycolic acid synthase 1	1273416	1274296
1476	MSMEG_1204	126.911	118.549	135.273	1.14107	0.190392	0.290559	0.906559	3-oxoacyl-ACP synthase	1272165	1273411
1478	MSMEG_1205	256.917	235.389	278.445	1.18292	0.242348	0.177704	0.74203	cyclopropane-fatty-acyl-phospholipid synthase	1274296	1275219
1479	MSMEG_1205-MSMEG_1206	0.432053	0	0.864105	#DIV/0!	#DIV/0!	0.567685	1	#N/A	1275220	1275438
1480	MSMEG_1206	6.82968	5.4667	8.19265	1.49865	0.58366	0.447041	1	hypothetical protein	1275439	1275573
1481	MSMEG_1206-MSMEG_1207	68.1559	63.0175	73.2944	1.16308	0.21795	0.45357	1	#N/A	1275574	1276156
1482	MSMEG_1207	8.35017	4.82453	11.8758	2.46155	1.29956	0.0403068	0.32412	glycosyltransferase%2C group I	1276157	1277331
1483	MSMEG_1208	5.048	4.69141	5.4046	1.15202	0.204167	0.897302	1	glycosyltransferase%2C group I	1277336	1278369
1484	MSMEG_1209	5.32605	5.23004	5.42205	1.03671	0.0520176	0.939806	1	glycosidase	1278387	1279841
1485	MSMEG_1210	65.1347	69.5576	60.7119	0.87283	-0.196228	0.51526	1	hypothetical protein	1279842	1280711
1486	MSMEG_1210-MSMEG_1211	106.047	89.6776	122.417	1.36507	0.448979	0.0527502	0.383933	#N/A	1280712	1280837
1487	MSMEG_1211	1098.09	946.1	1250.09	1.32131	0.401964	0.0357135	0.301677	Fatty acid desaturase	1280838	1281929
1488	MSMEG_1211-MSMEG_1212	38.8421	38.2622	39.422	1.03031	0.0430802	0.869202	1	#N/A	1281930	1282272
1489	MSMEG_1212	34.296	47.3871	21.2049	0.447483	-1.16009	0.000403332	0.0101051	hypothetical protein	1282273	1282482
1490	MSMEG_1212-MSMEG_1213	4.08089	4.49074	3.67104	0.817468	-0.290766	0.700228	1	#N/A	1282483	1282628
1491	MSMEG_1213	17.1229	19.0679	15.1779	0.795992	-0.329174	0.484991	1	cytochrome P450 monooxygenase	1282629	1283942
1492	MSMEG_1214	18.821	19.8409	17.801	0.897187	-0.156519	0.783393	1	oxidoreductase	1283977	1284996
1493	MSMEG_1215	200.009	238.799	161.219	0.675126	-0.566772	0.00859962	0.112801	serine/threonine protein kinase	1285067	1285705
1494	MSMEG_1216	86.341	58.3992	114.283	1.95692	0.968588	0.0088505	0.115457	ABC transporter periplasmic protein	1285707	1287002
1495	MSMEG_1217	55.6647	40.3935	70.9358	1.75612	0.81239	0.00385881	0.0617669	ABC transporter ATP-binding protein	1287035	1287740
1496	MSMEG_1218	57.3673	42.8922	71.8425	1.67495	0.744122	0.00857871	0.112772	ABC transporter ATP-binding protein	1287749	1288453
1497	MSMEG_1219	37.6697	19.8217	55.5177	2.80086	1.48587	3.62e-05	0.0012519	ABC transporter permease	1288458	1289457
1498	MSMEG_1220	30.5324	14.9232	46.1416	3.09194	1.62851	1.88e-05	0.000702482	ABC transporter permease	1289462	1290333
1499	MSMEG_1220-MSMEG_1221	25.2374	29.1007	21.3741	0.734487	-0.445192	0.224175	0.822245	#N/A	1290334	1290580
1500	MSMEG_1221	59.0978	65.7788	52.4167	0.796864	-0.327594	0.270362	0.887836	rifampin ADP-ribosyl transferase	1290581	1291009
1501	MSMEG_1221-MSMEG_1222	34.424	39.3417	29.5063	0.750001	-0.415036	0.265925	0.887652	#N/A	1291010	1291201
1502	MSMEG_1222	41.5862	43.1562	40.0162	0.927242	-0.108983	0.835044	1	ISMsm6%2C transposase	1291202	1292839
1503	MSMEG_1222-MSMEG_1224	0.558085	0.33797	0.7782	2.30257	1.20325	0.955661	1	#N/A	1292840	1292947
1505	MSMEG_1223	30.842	30.8438	30.8402	0.999882	-0.00017048	0.992698	1	hypothetical protein	1293065	1293362
1504	MSMEG_1224	2.7147	2.80089	2.6285	0.938453	-0.0916433	1	1	rifampin ADP-ribosyl transferase	1292948	1293050
1506	MSMEG_1223-MSMEG_1225	10.2984	9.9594	10.6374	1.06807	0.0950128	0.958768	1	#N/A	1293363	1294589
1507	MSMEG_1225	77.5943	85.8896	69.299	0.806839	-0.309648	0.266144	0.887652	hypothetical protein	1294590	1295882
1508	MSMEG_1225-MSMEG_1226	1.15547	1.68567	0.625266	0.37093	-1.43078	0.529457	1	#N/A	1295883	1295994
1509	MSMEG_1226	48.2756	30.7464	65.8049	2.14024	1.09778	0.000344451	0.0088692	sulfatase-modifying factor 1	1295995	1296870
1510	MSMEG_1226-MSMEG_1227	10.9604	9.18215	12.7386	1.38733	0.472307	0.433617	1	#N/A	1296871	1297093
1511	MSMEG_1227	20.5715	14.446	26.697	1.84806	0.88601	0.0342781	0.294261	GntR family transcriptional regulator	1297094	1297819
1512	MSMEG_1228	24.6702	15.6625	33.678	2.15023	1.10449	0.00510139	0.0762516	sulfatase	1297882	1299234
1513	MSMEG_1229	49.9508	55.8425	44.059	0.788988	-0.341925	0.185204	0.759122	DNA gyrase subunit B	1299255	1301174
1514	MSMEG_1230	0.156316	0	0.312633	#DIV/0!	#DIV/0!	1	1	hypothetical protein	1301175	1301494
1515	MSMEG_1231	0	0	0	#DIV/0!	#DIV/0!	NA	NA	inner membrane protein YidH	1301499	1301863
1516	MSMEG_1231-MSMEG_1232	1.10773	0.842835	1.37263	1.62858	0.703616	0.856467	1	#N/A	1301864	1302006
1517	MSMEG_1232	31.1704	7.66337	54.6774	7.1349	2.83489	2.31e-06	0.00010558	ABC transporter substrate-binding protein	1302007	1303464
1518	MSMEG_1233	27.6898	3.8148	51.5647	13.517	3.75671	2.62e-15	4.02e-13	pseudo	1303496	1304378
1519	MSMEG_1234	17.1342	4.89625	29.3722	5.99892	2.5847	7.62e-07	3.83e-05	taurine import ATP-binding protein TauB	1304383	1305128
1520	MSMEG_1235	10.3412	3.88652	16.796	4.32159	2.11156	0.00138489	0.027816	sulfate permease	1305154	1306650
1521	MSMEG_1236	9.41694	8.53998	10.2939	1.20538	0.269487	0.681601	1	Mpr protein	1306698	1307345
1522	MSMEG_1236-MSMEG_1237	0.342187	0.37174	0.312633	0.840998	-0.249825	1	1	#N/A	1307346	1307513
1523	MSMEG_1237	6.51424	5.23422	7.79426	1.4891	0.574437	0.517676	1	hypothetical protein	1307514	1307831
1524	MSMEG_1237-MSMEG_1238	142.385	171.129	113.64	0.66406	-0.590614	0.00873915	0.114272	#N/A	1307832	1308314
1525	MSMEG_1238	1392.88	1622.49	1163.28	0.716972	-0.480011	0.0488856	0.366994	type III restriction enzyme%2C res subunit	1308315	1310015
1526	MSMEG_1238-MSMEG_1239	874.561	942.321	806.801	0.856185	-0.224005	0.344763	0.953738	#N/A	1310016	1310224
1527	MSMEG_1239	21.187	17.2468	25.1272	1.45691	0.542916	0.174116	0.733917	ISMsm4%2C transposase	1310225	1311592
1528	MSMEG_1239-MSMEG_1240	69.0018	64.0805	73.923	1.1536	0.206138	0.779126	1	#N/A	1311593	1311729
1529	MSMEG_1240	159.761	151.143	168.379	1.11404	0.155803	0.520609	1	hypothetical protein	1311730	1313312
1530	MSMEG_1241	35.7397	36.7026	34.7768	0.947529	-0.0777574	0.728349	1	hypothetical protein	1313317	1314251
1531	MSMEG_1241-MSMEG_1242	106.898	125.108	88.687	0.708883	-0.496381	0.0336783	0.2914	#N/A	1314252	1314551
1532	MSMEG_1242	837.339	883.482	791.195	0.895543	-0.159166	0.473109	1	cysteine desulfurase IscS	1314552	1315708
1533	MSMEG_1243	820.838	904.459	737.217	0.815092	-0.294965	0.14724	0.681994	hypothetical protein	1315713	1316778
1534	MSMEG_1244	2920.44	3189.11	2651.76	0.831505	-0.266203	0.182957	0.751759	hypothetical protein	1316783	1320229
1535	MSMEG_1245	2463.99	2445.97	2482	1.01473	0.0210934	0.885511	1	phosphoadenosine phosphosulfate reductase	1320238	1321078
1536	MSMEG_1245-MSMEG_1246	1229.38	1191.14	1267.63	1.06422	0.0897964	0.61272	1	#N/A	1321079	1321230
1537	MSMEG_1246	1746.91	1841.65	1652.18	0.897121	-0.156626	0.500764	1	hypothetical protein	1321231	1322667
1538	MSMEG_1246-MSMEG_1247	724.32	702.69	745.951	1.06156	0.0861923	0.617626	1	#N/A	1322668	1323155
1539	MSMEG_1247	1182.9	1110.21	1255.59	1.13095	0.177529	0.349182	0.958316	hypothetical protein	1323156	1323980
1540	MSMEG_1247-MSMEG_1248	290.27	281.584	298.957	1.0617	0.0863742	0.650068	1	#N/A	1323981	1324237
1541	MSMEG_1248	1017.87	911.272	1124.48	1.23396	0.303301	0.124037	0.622829	hypothetical protein	1324238	1324906
1542	MSMEG_1248-MSMEG_1249	411.228	337.038	485.418	1.44025	0.526317	0.00812452	0.108322	#N/A	1324907	1325179
1543	MSMEG_1249	120.607	85.9702	155.244	1.80579	0.852628	0.00058483	0.0137456	ISMsm7%2C transposase orfB	1325180	1326042
1544	MSMEG_1250	59.9444	45.7313	74.1575	1.62159	0.697411	0.016774	0.182138	ISMsm7%2C transposase orfA	1326047	1326339
1545	MSMEG_1250-MSMEG_1251	7.32524	7.12056	7.52993	1.05749	0.0806462	0.903516	1	#N/A	1326340	1326987
1546	MSMEG_1251	24.0314	20.1892	27.8736	1.38062	0.465312	0.268677	0.887652	hypothetical protein	1326988	1327353
1547	MSMEG_1251-MSMEG_1252	51.6562	47.345	55.9675	1.18212	0.241378	0.369775	0.972596	#N/A	1327354	1327731
1548	MSMEG_1252	829.224	809.425	849.023	1.04892	0.0689053	0.737975	1	hypothetical protein	1327732	1333908
1549	MSMEG_1252-MSMEG_1253	370.832	317.185	424.479	1.33827	0.420367	0.058552	0.408462	#N/A	1333909	1334461
1550	MSMEG_1253	659.915	568.117	751.712	1.32316	0.403991	0.0395788	0.321038	hypothetical protein	1334462	1337843
1551	MSMEG_1254	1683.66	1432	1935.33	1.35149	0.434553	0.0205917	0.21098	DEAD/DEAH box helicase	1337861	1342847
1552	MSMEG_1254-MSMEG_1255	260.94	229.573	292.306	1.27326	0.348526	0.0748461	0.472772	#N/A	1342848	1343124
1553	MSMEG_1255	550.601	484.612	616.59	1.27234	0.347481	0.0929547	0.531975	UvrD/REP helicase	1343125	1345338
1554	MSMEG_1256	149.966	145.695	154.236	1.05862	0.0821848	0.733949	1	hypothetical protein	1345348	1345767
1555	MSMEG_1256-MSMEG_1257	395.97	453.941	337.999	0.744589	-0.425484	0.0696302	0.451696	#N/A	1345768	1346159
1556	MSMEG_1257	888.197	941.448	834.945	0.886874	-0.173199	0.319993	0.931494	IS1096%2C tnpR protein	1346160	1346861
1557	MSMEG_1258	68.2117	59.3662	77.0573	1.298	0.376288	0.204346	0.794764	IS1096%2C tnpA protein	1346869	1347909
1558	MSMEG_1259	3.1945	4.08523	2.30376	0.563924	-0.826427	0.531025	1	hypothetical protein	1348192	1348326
1559	MSMEG_1259-MSMEG_1260	1.40879	0.70971	2.10787	2.97005	1.57049	0.475656	1	#N/A	1348327	1348647
1560	MSMEG_1260	1302.02	1507.18	1096.86	0.72776	-0.458466	0.0169947	0.184007	hypothetical protein	1348648	1350015
1561	MSMEG_1260-MSMEG_1261	4.46804	3.24435	5.69173	1.75435	0.810938	0.468636	1	#N/A	1350016	1350264
1562	MSMEG_1261	282.842	284.489	281.195	0.988424	-0.016798	0.870318	1	hypothetical protein	1350265	1351347
1563	MSMEG_1262	78.8534	74.6455	83.0613	1.11274	0.154121	0.668263	1	hypothetical protein	1351351	1351716
1564	MSMEG_1262-MSMEG_1263	21.6537	18.1952	25.1123	1.38016	0.464836	0.305128	0.918848	#N/A	1351717	1352308
1565	MSMEG_1263	12.8791	10.6353	15.1228	1.42194	0.50786	0.365927	0.972596	hypothetical protein	1352309	1352833
1566	MSMEG_1263-MSMEG_1264	8.48548	8.83999	8.13097	0.919794	-0.120618	1	1	#N/A	1352834	1353579
1567	MSMEG_1264	19.8304	24.8385	14.8223	0.596747	-0.74481	0.0898586	0.521263	prophage Lp1 protein 5	1353580	1353978
1568	MSMEG_1264-MSMEG_1265	8.19063	9.72078	6.66047	0.685179	-0.545447	0.407592	1	#N/A	1353979	1354094
1569	MSMEG_1265	1646.64	1935.24	1358.03	0.701741	-0.510989	0.00651156	0.0923723	hypothetical protein	1354095	1355633
1570	MSMEG_1266	6.60626	5.83426	7.37826	1.26464	0.338732	0.612854	1	ankyrin	1355685	1356366
1571	MSMEG_1267	32.862	32.635	33.089	1.01391	0.0199332	0.973577	1	pseudo	1356375	1357844
1572	MSMEG_1268	56.2158	43.7537	68.6778	1.56965	0.65044	0.0345623	0.295199	nudix hydrolase	1357886	1358554
1573	MSMEG_1269	70.7947	77.0942	64.4952	0.836576	-0.257431	0.322849	0.93365	Ser/Thr protein phosphatase	1358568	1359566
1574	MSMEG_1270	19.1584	20.6796	17.6373	0.852882	-0.229582	0.661879	1	hypothetical protein	1359598	1359891
1575	MSMEG_1270-MSMEG_1271	5.37348	3.64372	7.10324	1.94944	0.963062	0.26172	0.883735	#N/A	1359892	1360009
1576	MSMEG_1271	9.04665	8.20201	9.89129	1.20596	0.270182	0.747917	1	hypothetical protein	1360010	1360368
1577	MSMEG_1272	26.6897	22.5824	30.7971	1.36377	0.447597	0.231048	0.83392	ribosylglycohydrolase	1360373	1361847
1578	MSMEG_1272-MSMEG_1273	0	0	0	#DIV/0!	#DIV/0!	NA	NA	#N/A	1361848	1362035
1579	MSMEG_1273	6.66621	7.0826	6.24983	0.882419	-0.180464	1	1	hypothetical protein	1362036	1362377
1580	MSMEG_1274	8.30756	8.60752	8.00761	0.930304	-0.104226	1	1	gluconolactonase	1362437	1363564
1581	MSMEG_1274-MSMEG_1275	0	0	0	#DIV/0!	#DIV/0!	NA	NA	#N/A	1363565	1363744
1582	MSMEG_1275	28.1503	20.5188	35.7818	1.74385	0.802276	0.0324683	0.284221	HNH nuclease	1363745	1364824
1583	MSMEG_1276	0.506692	0.504865	0.50852	1.00724	0.0104077	1	1	hypothetical protein	1364892	1365188
1584	MSMEG_1276-MSMEG_1277	1.34952	1.38147	1.31756	0.953739	-0.0683335	1	1	#N/A	1365189	1365335
1585	MSMEG_1277	11.5137	9.98285	13.0447	1.30671	0.385935	0.38394	0.98054	hypothetical protein	1365336	1365529
1586	MSMEG_1278	46.9034	46.1435	47.6633	1.03294	0.0467518	0.825463	1	death-on-curing protein	1365534	1365922
1587	MSMEG_1279	187.637	194.549	180.726	0.928949	-0.106329	0.692222	1	hypothetical protein	1365999	1367425
1588	MSMEG_1280	210.972	211.233	210.711	0.997531	-0.0035671	0.945561	1	hypothetical protein	1367430	1368134
1589	MSMEG_1281	221.161	203.217	239.104	1.17659	0.234614	0.258459	0.877512	hypothetical protein	1368149	1371376
1590	MSMEG_1282	48.1793	37.0345	59.3241	1.60186	0.679749	0.0346056	0.295199	hypothetical protein	1371381	1372546
1591	MSMEG_1283	92.0442	86.661	97.4274	1.12424	0.168945	0.492915	1	ribbon-helix-helix transcription factor%2C family protein	1372567	1372821
1592	MSMEG_1284	126.596	115.393	137.8	1.19418	0.256018	0.227188	0.827855	twitching motility protein PilT	1372821	1373210
1593	MSMEG_1285	417.296	408.933	425.658	1.0409	0.0578299	0.8364	1	hypothetical protein	1373229	1375634
1594	MSMEG_1286	97.7075	97.5288	97.8863	1.00367	0.00527898	0.97859	1	sulfatase	1375656	1377412
1595	MSMEG_1287	16.4051	15.9605	16.8497	1.05571	0.0782166	0.809752	1	cyclase/dehydrase	1377417	1377850
1596	MSMEG_1287-MSMEG_1288	2.49108	1.92429	3.05788	1.5891	0.668211	0.714818	1	#N/A	1377851	1378016
1597	MSMEG_1288	25.1757	27.3712	22.9803	0.839581	-0.252259	0.460005	1	hypothetical protein	1378017	1379666
1598	MSMEG_1289	5.90099	5.94393	5.85805	0.985552	-0.0209967	0.983783	1	hypothetical protein	1379677	1380480
1599	MSMEG_1290	7.67903	8.90558	6.45248	0.724543	-0.464856	0.566066	1	dihydroxy-acid dehydratase	1380557	1382425
1600	MSMEG_1291	415.536	280.116	550.957	1.96689	0.975915	6.82e-06	0.000285671	oxidoreductase	1382428	1385105
1601	MSMEG_1292	36.3226	21.5726	51.0726	2.36747	1.24335	0.000337566	0.00874584	FAD binding domain-containing protein	1385110	1385990
1602	MSMEG_1293	526.354	211.492	841.216	3.97753	1.99187	4.29e-20	1.09e-17	xanthine/uracil permeases family protein	1386036	1387940
1603	MSMEG_1294	627.833	256.891	998.775	3.88793	1.959	9.73e-20	2.39e-17	OHCU decarboxylase / 2-oxo-4-hydroxy-4-carboxy-5-ureidoimidazoline decarboxylase	1387942	1388444
1604	MSMEG_1295	178.944	79.1874	278.701	3.51952	1.81538	1.86e-14	2.55e-12	transthyretin / 5-hydroxyisourate hydrolase	1388449	1388762
1605	MSMEG_1296	597.342	315.727	878.957	2.78392	1.47712	2.92e-09	2.28e-07	uricase	1388764	1389663
1606	MSMEG_1297	186.021	81.8339	290.209	3.54631	1.82632	1.91e-14	2.57e-12	hydroxydechloroatrazine ethylaminohydrolase	1389680	1391034
1607	MSMEG_1298	154.684	66.3151	243.052	3.66511	1.87386	5.31e-14	6.88e-12	guanine deaminase	1391039	1392369
1608	MSMEG_1298-MSMEG_1299	27.2202	10.7581	43.6823	4.0604	2.02162	1.75e-07	9.9e-06	#N/A	1392370	1392513
1609	MSMEG_1299	104.836	38.4581	171.215	4.45199	2.15445	2.67e-15	4.06e-13	oxidoreductase%2C 2OG-Fe(II) oxygenase	1392514	1393572
1610	MSMEG_1299-MSMEG_1300	27.1136	20.9665	33.2607	1.58638	0.665734	0.0945737	0.53701	#N/A	1393573	1393702
1611	MSMEG_1300	27.1174	22.3479	31.8868	1.42683	0.512817	0.181472	0.748153	hypothetical protein	1393703	1394095
1612	MSMEG_1300-MSMEG_1301	4.30953	2.4671	6.15195	2.4936	1.31823	0.206945	0.797341	#N/A	1394096	1394283
1613	MSMEG_1301	3.45817	2.4671	4.44924	1.80343	0.850741	0.578658	1	hypothetical protein	1394284	1394544
1614	MSMEG_1301-MSMEG_1302	0.551472	0	1.10294	#DIV/0!	#DIV/0!	0.410149	1	#N/A	1394545	1394786
1615	MSMEG_1302	0.542665	0.33797	0.747359	2.21132	1.14491	0.958809	1	alkylphosphonate uptake protein	1394787	1394954
1616	MSMEG_1302-MSMEG_1303	145.482	87.017	203.948	2.34377	1.22883	0.00230469	0.0415037	#N/A	1394955	1395325
1617	MSMEG_1303	4.32963	3.91611	4.74314	1.21119	0.276421	0.891064	1	transcriptional regulator	1395326	1396144
1618	MSMEG_1303-MSMEG_1304	3.66419	2.2243	5.10407	2.29468	1.1983	0.182252	0.749598	#N/A	1396145	1396274
1619	MSMEG_1304	19.2061	14.3128	24.0993	1.68375	0.751682	0.0880318	0.515844	rhizopine catabolism protein	1396275	1397318
1620	MSMEG_1305	142.386	144.315	140.458	0.973277	-0.0390776	0.959551	1	TetR family transcriptional regulator	1397328	1397936
1621	MSMEG_1306	6.48552	3.10509	9.86595	3.17735	1.66782	0.0302319	0.271406	aldehyde dehydrogenase	1398000	1399523
1622	MSMEG_1307	0.690735	1.38147	0	0	#NUM!	0.264869	0.886469	EthD protein	1399532	1399834
1623	MSMEG_1308	3.74437	3.03951	4.44924	1.4638	0.549721	0.708785	1	peptidase S15	1399868	1401571
1624	MSMEG_1308-MSMEG_1309	0.683561	0.33797	1.02915	3.04509	1.60649	0.760825	1	#N/A	1401572	1402154
1625	MSMEG_1309	0.395156	0	0.790312	#DIV/0!	#DIV/0!	0.583463	1	hypothetical protein	1402155	1402271
1626	MSMEG_1309-MSMEG_1310	2.49157	2.96778	2.01535	0.679075	-0.558356	0.881976	1	#N/A	1402272	1402449
1627	MSMEG_1310	61.1064	49.0647	73.1482	1.49085	0.576138	0.0409395	0.326871	TnpC protein	1402450	1403853
1628	MSMEG_1310-MSMEG_1311	23.9084	13.6707	34.1461	2.49776	1.32064	0.00127011	0.0260427	#N/A	1403854	1404004
1629	MSMEG_1311	232.053	231.259	232.847	1.00687	0.00987498	1	1	oligopeptide transporter OPT family protein	1404005	1405996
1630	MSMEG_1311-MSMEG_1312	0	0	0	#DIV/0!	#DIV/0!	NA	NA	#N/A	1405997	1406152
1631	MSMEG_1312	18.0577	17.469	18.6464	1.0674	0.0940999	0.729544	1	hypothetical protein	1406153	1406749
1632	MSMEG_1312-MSMEG_1313	38.9047	38.131	39.6784	1.04058	0.057389	0.845988	1	#N/A	1406750	1406858
1633	MSMEG_1313	129.227	127.825	130.629	1.02194	0.0313053	0.958176	1	hypothetical protein	1406859	1409201
1635	MSMEG_1314	14.0525	15.2846	12.8203	0.838773	-0.253648	0.675783	1	hypothetical protein	1410161	1410906
1634	MSMEG_1315	48.2355	39.4809	56.99	1.44348	0.529553	0.269675	0.887836	transporter small conductance mechanosensitive ion channel (MscS) family protein	1409246	1410156
1636	MSMEG_1314-MSMEG_1316	5.91055	4.18654	7.63456	1.8236	0.866787	0.275289	0.88884	#N/A	1410907	1411175
1637	MSMEG_1316	256.316	261.998	250.634	0.956626	-0.0639738	0.69956	1	peptide chain release factor 3	1411176	1412792
1638	MSMEG_1316-MSMEG_1317	0.156316	0	0.312633	#DIV/0!	#DIV/0!	1	1	#N/A	1412793	1413061
1639	MSMEG_1317	40.5852	43.0848	38.0857	0.883971	-0.177929	0.64552	1	transcriptional regulator	1413062	1413751
1640	MSMEG_1318	99.4038	70.0049	128.803	1.83991	0.879634	0.000608672	0.0141862	polysaccharide deacetylase	1413803	1414714
1641	MSMEG_1319	76.5978	51.6895	101.506	1.96377	0.973624	0.00052147	0.0124668	Asp/Glu racemase	1414728	1415878
1642	MSMEG_1320	27.9376	19.6464	36.2287	1.84404	0.882869	0.0255021	0.241026	major facilitator superfamily protein	1415883	1417180
1643	MSMEG_1320-MSMEG_1321	0.540725	1.08145	0	0	#NUM!	0.283408	0.897826	#N/A	1417181	1417320
1644	MSMEG_1321	6.18621	6.07287	6.29954	1.03732	0.0528673	1	1	5-carboxymethyl-2-hydroxymuconate delta-isomerase	1417321	1417941
1645	MSMEG_1321-MSMEG_1322	19.6856	17.306	22.0652	1.275	0.3505	0.326352	0.93657	#N/A	1417942	1418114
1646	MSMEG_1322	247.266	198.105	296.426	1.49631	0.581407	0.0105323	0.128753	ErfK/YbiS/YcfS/YnhG family protein	1418115	1419377
1647	MSMEG_1322-MSMEG_1323	29.4647	21.4395	37.4898	1.74863	0.806226	0.0348285	0.296646	#N/A	1419378	1419590
1648	MSMEG_1323	10.7393	7.45853	14.02	1.87973	0.910525	0.10894	0.579409	hypothetical protein	1419591	1419878
1649	MSMEG_1324	0.50852	0	1.01704	#DIV/0!	#DIV/0!	0.425442	1	hypothetical protein	1419914	1420030
1650	MSMEG_1324-MSMEG_1326	0.678969	0.37174	0.986199	2.65292	1.40758	0.761963	1	#N/A	1420031	1420277
1652	MSMEG_1325	68.3174	66.7466	69.8881	1.04707	0.0663522	0.814018	1	exodeoxyribonuclease V subunit alpha	1420428	1422084
1651	MSMEG_1326	1.71398	2.12913	1.29883	0.610029	-0.71305	0.646926	1	hypothetical protein	1420278	1420423
1653	MSMEG_1327	93.2801	96.7917	89.7686	0.927441	-0.108673	0.650513	1	exodeoxyribonuclease V subunit beta	1422089	1425332
1654	MSMEG_1328	103.7	101.027	106.374	1.05293	0.0744095	0.882684	1	exodeoxyribonuclease V subunit gamma	1425337	1428596
1655	MSMEG_1329	11.3179	9.17796	13.4578	1.46632	0.552201	0.354943	0.965645	major facilitator superfamily protein	1428614	1429854
1656	MSMEG_1330	32.5464	31.8658	33.2269	1.04271	0.0603413	0.960195	1	MarR family transcriptional regulator	1429859	1430313
1657	MSMEG_1330-MSMEG_1331	0.18587	0.37174	0	0	#NUM!	0.893259	1	#N/A	1430314	1430425
1658	MSMEG_1331	55.4429	45.7436	65.1423	1.42408	0.510025	0.101989	0.558837	enoyl-CoA hydratase	1430426	1431133
1659	MSMEG_1332	138.878	120.954	156.801	1.29637	0.374473	0.101647	0.558023	hypothetical protein	1431151	1432008
1660	MSMEG_1333	5.48291	7.08679	3.87904	0.547362	-0.869433	0.257504	0.876434	hypothetical protein	1432067	1433059
1661	MSMEG_1333-MSMEG_1334	0.444721	0.33797	0.551472	1.63172	0.706393	1	1	#N/A	1433060	1433301
1662	MSMEG_1334	109.9	116.848	102.952	0.881072	-0.182669	0.372642	0.972596	metallo-beta-lactamase	1433302	1434039
1663	MSMEG_1334-MSMEG_1335	0.742491	0.67594	0.809041	1.19691	0.259318	1	1	#N/A	1434040	1434166
1664	MSMEG_1335	19.8054	24.6758	14.935	0.605247	-0.724403	0.0608799	0.416611	BadM/Rrf2 family transcriptional regulator	1434167	1434628
1665	MSMEG_1336	37.1578	44.1704	30.1452	0.682476	-0.55115	0.0840942	0.50279	flavohemoprotein	1434628	1435863
1666	MSMEG_1336-MSMEG_1337	7.16184	9.54971	4.77398	0.499909	-1.00026	0.131011	0.641467	#N/A	1435864	1435982
1667	MSMEG_1337	56.5932	62.1353	51.0511	0.821613	-0.28347	0.376302	0.975805	tRNA-Thr	1435983	1436055
1668	MSMEG_1338	711.421	738.531	684.311	0.926584	-0.110006	0.54334	1	tRNA-Met	1436094	1436167
1669	MSMEG_1339	2455.78	2188.06	2723.5	1.24471	0.315808	0.11089	0.586048	50S ribosomal protein L33	1436204	1436371
1670	MSMEG_1340	4405.99	4219.71	4592.27	1.08829	0.122063	0.59513	1	(3R)-hydroxyacyl-ACP dehydratase subunit HadA	1436382	1436844
1671	MSMEG_1341	3228.05	3277.14	3178.96	0.970041	-0.0438825	0.759597	1	(3R)-hydroxyacyl-ACP dehydratase subunit HadB	1436859	1437273
1672	MSMEG_1342	1421.7	1349.88	1493.52	1.1064	0.145876	0.452927	1	(3R)-hydroxyacyl-ACP dehydratase subunit HadC	1437283	1437792
1673	MSMEG_1342-MSMEG_1343	616.886	576.717	657.055	1.1393	0.188152	0.405179	0.99932	#N/A	1437793	1437964
1674	MSMEG_1343	426.774	490.688	362.86	0.739492	-0.435394	0.127685	0.632617	tRNA-Trp	1437965	1438037
1675	MSMEG_1344	2284.34	2505.95	2062.73	0.823132	-0.280805	0.106794	0.574204	preprotein translocase subunit SecE	1438122	1438556
1676	MSMEG_1345	2040.22	2249.94	1830.5	0.81358	-0.297644	0.107328	0.575187	transcription antitermination protein NusG	1438583	1439425
1677	MSMEG_1346	13653.3	14669.4	12637.1	0.861457	-0.21515	0.480409	1	50S ribosomal protein L11	1439493	1439921
1678	MSMEG_1347	8477.1	9287.84	7666.35	0.825418	-0.276804	0.373825	0.972596	50S ribosomal protein L1	1439987	1440694
1679	MSMEG_1348	7.41935	6.27158	8.56711	1.36602	0.44998	0.480947	1	RNA polymerase ECF-subfamily protein sigma factor	1440768	1441997
1680	MSMEG_1349	582.785	539.085	626.486	1.16213	0.21677	0.325547	0.936227	DGPF domain-containing protein	1442005	1442700
1681	MSMEG_1349-MSMEG_1350	13.5896	9.48412	17.6951	1.86576	0.899766	0.0640739	0.428638	#N/A	1442701	1442824
1682	MSMEG_1350	2640.13	2550.68	2729.58	1.07013	0.0977928	0.640196	1	cyclopropane-fatty-acyl-phospholipid synthase	1442825	1443685
1683	MSMEG_1350-MSMEG_1351	8.28543	8.97926	7.59161	0.845461	-0.24219	0.78974	1	#N/A	1443686	1443877
1684	MSMEG_1351	109.327	79.6356	139.018	1.74568	0.803791	0.00412989	0.0651082	cyclopropane-fatty-acyl-phospholipid synthase	1443878	1444750
1685	MSMEG_1351-MSMEG_1352	1.05816	0.504865	1.61146	3.19188	1.6744	0.446166	1	#N/A	1444751	1444929
1686	MSMEG_1352	148.524	175.814	121.234	0.689558	-0.536257	0.0163582	0.179489	alpha/beta hydrolase	1444930	1445847
1687	MSMEG_1353	786.208	1023.67	548.744	0.536054	-0.899549	7.78e-06	0.000321157	ABC transporter	1445847	1447268
1688	MSMEG_1354	140.583	149.573	131.594	0.879795	-0.184761	0.482673	1	pseudo	1447333	1448336
1689	MSMEG_1355	2.35709	2.42915	2.28503	0.940671	-0.0882383	1	1	TetR family transcriptional regulator	1448423	1449022
1690	MSMEG_1356	163.175	147.516	178.834	1.2123	0.277753	0.223923	0.822059	hypothetical protein	1449027	1449638
1691	MSMEG_1357	146.83	141.719	151.941	1.07213	0.100477	0.745185	1	hypothetical protein	1449643	1450170
1693	MSMEG_1358	6.68577	5.66318	7.70836	1.36113	0.44481	0.411446	1	hypothetical protein	1451196	1451748
1692	MSMEG_1359	2.8893	2.2243	3.55429	1.59793	0.676208	0.515776	1	DeoR family transcriptional regulator	1450233	1451187
1694	MSMEG_1360	35.6832	34.7027	36.6637	1.05651	0.0793048	0.860557	1	endonuclease/exonuclease/phosphatase	1451809	1452558
1695	MSMEG_1361	49.6744	40.1906	59.1582	1.47194	0.557718	0.0479083	0.36226	alpha-mannosidase	1452576	1456714
1696	MSMEG_1362	13.1169	10.8318	15.4021	1.42193	0.507847	0.371706	0.972596	hypothetical protein	1456719	1457314
1697	MSMEG_1363	38.6112	30.8204	46.4019	1.50556	0.590301	0.0766901	0.478735	glucokinase	1457319	1458224
1698	MSMEG_1363-MSMEG_1364	1237.2	1347.67	1126.72	0.836052	-0.258336	0.269982	0.887836	#N/A	1458225	1458667
1699	MSMEG_1364	9928.46	11000.3	8856.6	0.805123	-0.312719	0.17302	0.733095	50S ribosomal protein L10	1458668	1459195
1700	MSMEG_1365	5629.85	6042.83	5216.88	0.863316	-0.212039	0.268527	0.887652	50S ribosomal protein L7/L12	1459265	1459657
1701	MSMEG_1365-MSMEG_1366	588.928	569.567	608.289	1.06799	0.0948915	0.63168	1	#N/A	1459658	1459847
1702	MSMEG_1366	2883.02	2966.61	2799.43	0.943647	-0.0836809	0.739767	1	ABC transporter ATP-binding protein	1459848	1460930
1703	MSMEG_1366-MSMEG_1367	2109.08	1989.64	2228.51	1.12006	0.163574	0.45361	1	#N/A	1460931	1461629
1704	MSMEG_1367	8757.83	9052.97	8462.69	0.934798	-0.0972741	0.623547	1	DNA-directed RNA polymerase subunit beta	1461630	1465139
1705	MSMEG_1368	7430.53	7946.34	6914.72	0.870177	-0.200619	0.301731	0.915676	DNA-directed RNA polymerase subunit beta'	1465203	1469156
1706	MSMEG_1369	5.60012	7.29163	3.90861	0.53604	-0.899587	0.251778	0.866375	LacI family transcriptional regulator	1469221	1470270
1707	MSMEG_1369-MSMEG_1370	14.0229	10.6312	17.4146	1.63807	0.711999	0.147112	0.681994	#N/A	1470271	1470430
1708	MSMEG_1370	24.0777	19.038	29.1175	1.52944	0.613002	0.122015	0.617919	2-deoxy-scyllo-inosamine dehydrogenase	1470431	1471452
1709	MSMEG_1371	38.3251	38.1821	38.4681	1.00749	0.0107674	0.781699	1	hypothetical protein	1471457	1472454
1710	MSMEG_1372	40.7392	40.7631	40.7154	0.998831	-0.00168713	0.883856	1	ABC transporter ATP-binding protein	1472465	1473219
1711	MSMEG_1373	72.331	63.3865	81.2755	1.28222	0.358647	0.22048	0.815141	ribose/xylose/arabinose/galactoside ABC-type transport systems%2C permeases	1473224	1474327
1712	MSMEG_1374	103.417	105.75	101.084	0.955878	-0.0651017	0.937074	1	ribose ABC transporter periplasmic binding protein	1474339	1475374
1713	MSMEG_1375	6.83674	7.11637	6.55711	0.921412	-0.118082	1	1	tagatose-1%2C6-bisphosphate aldolase GatY	1475387	1476229
1714	MSMEG_1376	40.2198	41.6296	38.8099	0.932267	-0.101184	0.881518	1	xylulose kinase	1476315	1477558
1715	MSMEG_1377	30.5158	30.3431	30.6885	1.01138	0.0163285	1	1	DeoR family transcriptional regulator	1477563	1478343
1716	MSMEG_1378	22.2863	22.0418	22.5308	1.02219	0.0316565	1	1	1-phosphofructokinase	1478348	1479261
1717	MSMEG_1379	66.2267	79.1374	53.3159	0.673713	-0.569794	0.0441948	0.342284	hypothetical protein	1479288	1480475
1718	MSMEG_1379-MSMEG_1380	1.65003	1.71944	1.58062	0.919267	-0.121445	1	1	#N/A	1480476	1480901
1719	MSMEG_1380	9.99543	8.85031	11.1406	1.25878	0.332021	0.744222	1	transcriptional regulator	1480902	1481606
1720	MSMEG_1380-MSMEG_1381	10.7297	14.0382	7.42122	0.528644	-0.919633	0.102753	0.560964	#N/A	1481607	1481784
1721	MSMEG_1381	78.2235	90.3418	66.1053	0.731724	-0.450628	0.118405	0.61065	MmpS5 protein	1481785	1482197
1722	MSMEG_1382	159.107	182.162	136.053	0.746878	-0.421056	0.152964	0.691047	MmpL5 protein	1482202	1485101
1723	MSMEG_1383	526.795	528.567	525.024	0.993297	-0.0097034	1	1	endonuclease IV	1485148	1485900
1725	MSMEG_1384	8.20327	8.77859	7.62794	0.868926	-0.202695	0.786691	1	hypothetical protein	1487206	1487475
1724	MSMEG_1385	104.429	101.991	106.868	1.04782	0.0673929	0.686043	1	PAP2 superfamily protein	1485994	1487073
1726	MSMEG_1386	3.20833	3.84857	2.56809	0.667285	-0.583625	0.557021	1	hypothetical protein	1487534	1488700
1727	MSMEG_1387	275.474	330.231	220.717	0.668371	-0.581278	0.00669797	0.0941377	acyl-CoA dehydrogenase	1488754	1490409
1728	MSMEG_1388	55.6055	61.1529	50.0581	0.818572	-0.288819	0.334112	0.943369	enoyl-CoA hydratase	1490456	1491394
1729	MSMEG_1389	21.008	20.1789	21.8371	1.08217	0.113932	0.732895	1	hypothetical protein	1491401	1492134
1730	MSMEG_1390	34.3491	34.4876	34.2107	0.991972	-0.0116282	1	1	enoyl-CoA hydratase	1492139	1492899
1731	MSMEG_1391	19.806	21.1253	18.4867	0.875099	-0.192482	0.682828	1	LysR family transcriptional regulator	1492993	1493892
1732	MSMEG_1391-MSMEG_1392	0.540725	1.08145	0	0	#NUM!	0.283408	0.897826	#N/A	1493893	1494010
1733	MSMEG_1392	0.82913	1.41942	0.238839	0.168265	-2.57119	0.343811	0.953598	alcohol dehydrogenase	1494011	1495168
1734	MSMEG_1393	603.074	702.157	503.99	0.717775	-0.478397	0.0276831	0.255231	hypothetical protein	1495173	1495583
1735	MSMEG_1394	462.859	538.956	386.761	0.717611	-0.478726	0.0806035	0.492672	transmembrane protein	1495614	1495991
1736	MSMEG_1394-MSMEG_1395	3.31444	2.70154	3.92734	1.45374	0.539771	0.66116	1	#N/A	1495992	1496171
1737	MSMEG_1395	88.3561	65.7196	110.993	1.68888	0.756069	0.00471431	0.0718148	lipoprotein	1496172	1496753
1738	MSMEG_1396	182.437	156.267	208.608	1.33494	0.416779	0.0744204	0.470897	LprB protein	1496756	1497277
1739	MSMEG_1396-MSMEG_1397	182.324	164.999	199.649	1.21	0.275005	0.241668	0.849525	#N/A	1497278	1497442
1740	MSMEG_1397	258.953	272.046	245.86	0.903742	-0.146016	0.559083	1	TetR family transcriptional regulator	1497443	1498018
1741	MSMEG_1397-MSMEG_1398	8123.6	8295.6	7951.61	0.958533	-0.0611003	0.659149	1	#N/A	1498019	1498301
1742	MSMEG_1398	8115.08	8930.27	7299.9	0.817434	-0.290827	0.0988391	0.5502	30S ribosomal protein S12	1498302	1498676
1743	MSMEG_1399	5380.87	5931.62	4830.11	0.8143	-0.296368	0.0984821	0.549205	30S ribosomal protein S7	1498676	1499146
1744	MSMEG_1400	18145.4	18996.2	17294.6	0.910424	-0.13539	0.390213	0.98213	pseudo	1499217	1501323
1745	MSMEG_1401	10529.4	10749.5	10309.2	0.959039	-0.0603382	0.735621	1	elongation factor Tu	1501413	1502603
1746	MSMEG_1401-MSMEG_1402	38.665	39.3221	38.0079	0.966578	-0.049042	0.962776	1	#N/A	1502604	1502840
1747	MSMEG_1402	531.762	373.17	690.353	1.84997	0.887502	1.62e-05	0.000617741	hypothetical protein	1502841	1503758
1748	MSMEG_1403	227.218	203.492	250.944	1.23319	0.302391	0.191228	0.771142	cutinase	1503848	1504765
1749	MSMEG_1403-MSMEG_1404	57.7198	48.5531	66.8864	1.37759	0.46215	0.219389	0.812728	#N/A	1504766	1504929
1750	MSMEG_1404	91.4104	83.0602	99.7607	1.20107	0.264314	0.353524	0.963586	IS1096%2C tnpA protein	1504930	1506252
1751	MSMEG_1405	778.576	809.351	747.802	0.923954	-0.114108	0.488806	1	IS1096%2C tnpR protein	1506260	1506961
1752	MSMEG_1405-MSMEG_1406	2.79555	1.08145	4.50965	4.17	2.06005	0.111302	0.587483	#N/A	1506962	1507064
1753	MSMEG_1406	0.870718	0.33797	1.40347	4.15263	2.05403	0.586541	1	hypothetical protein	1507065	1507916
1754	MSMEG_1407	2.61448	2.36161	2.86734	1.21415	0.279944	0.892788	1	pseudo	1507983	1509462
1755	MSMEG_1408	4.94156	2.6954	7.18772	2.66666	1.41504	0.0624891	0.422595	pseudo	1509467	1510909
1756	MSMEG_1409	10.2536	6.00952	14.4977	2.41246	1.2705	0.0375107	0.311396	arginine deiminase	1510936	1512213
1757	MSMEG_1410	98.3142	113.256	83.3725	0.736144	-0.44194	0.123669	0.621916	3-ketoacyl-ACP reductase	1512243	1513094
1758	MSMEG_1411	33.3093	37.9091	28.7095	0.757325	-0.401016	0.200548	0.788597	universal stress protein family protein	1513135	1514016
1759	MSMEG_1412	49.978	64.0049	35.9512	0.561694	-0.832144	0.00754201	0.102885	amino acid permease	1514075	1515580
1760	MSMEG_1413	66.9495	112.941	20.9581	0.185566	-2.42999	3.55e-07	1.92e-05	ornithine--oxo-acid transaminase	1515608	1516872
1761	MSMEG_1414	49.1068	82.5702	15.6434	0.189456	-2.40006	0.00021536	0.00597037	amidinotransferase	1516877	1517760
1762	MSMEG_1414-MSMEG_1415	14.5634	13.5439	15.5829	1.15054	0.202314	0.924648	1	#N/A	1517761	1517873
1763	MSMEG_1415	29.3099	22.1833	36.4364	1.64252	0.71591	0.0820214	0.497548	AsnC family transcriptional regulator	1517874	1518320
1764	MSMEG_1416	384.444	396.984	371.905	0.936826	-0.0941472	0.720936	1	pyridine nucleotide-disulfide oxidoreductase	1518390	1519577
1765	MSMEG_1417	53.9878	48.274	59.7015	1.23672	0.30652	0.350504	0.96068	glyoxalase	1519642	1520921
1766	MSMEG_1418	25.3668	23.932	26.8016	1.1199	0.163376	0.682065	1	RNA polymerase ECF-type sigma factor	1520926	1521446
1767	MSMEG_1418-MSMEG_1419	0.52384	1.04768	0	0	#NUM!	0.286029	0.90094	#N/A	1521447	1521558
1768	MSMEG_1419	53.0399	80.7594	25.3203	0.313527	-1.67334	2.63e-08	1.71e-06	hypothetical protein	1521559	1522269
1769	MSMEG_1420	50.3693	32.8379	67.9008	2.06776	1.04807	0.000629225	0.0145839	transcriptional regulatory protein	1522270	1522872
1770	MSMEG_1421	624.712	144.249	1105.18	7.66159	2.93764	8.82e-09	6.27e-07	hypothetical protein	1522905	1523063
1771	MSMEG_1422	991.081	246.459	1735.7	7.04256	2.8161	2.21e-17	4.61e-15	hypothetical protein	1523066	1523370
1772	MSMEG_1423	2192.07	448.541	3935.6	8.77424	3.13327	7.67e-51	1.6e-47	radical SAM domain-containing protein	1523375	1524545
1773	MSMEG_1424	2246.39	450.7	4042.09	8.96845	3.16486	5.89e-52	1.41e-48	FMN-dependent dehydrogenase	1524550	1525745
1774	MSMEG_1424-MSMEG_1425	450.111	133.226	766.995	5.75708	2.52534	4.61e-31	3.5e-28	#N/A	1525746	1525941
1775	MSMEG_1425	229.013	127.287	330.738	2.59837	1.37761	3.17e-10	2.8e-08	creatininase subfamily protein	1525942	1526606
1776	MSMEG_1426	380.265	237.426	523.104	2.20322	1.13962	7.33e-08	4.44e-06	membrane sugar transferase	1526611	1528019
1778	MSMEG_1427	6.84656	7.82831	5.86482	0.74918	-0.416615	0.566699	1	transmembrane efflux protein	1529445	1531005
1777	MSMEG_1428	77.4402	53.8889	100.991	1.87406	0.906171	0.000608665	0.0141862	glucose-methanol-choline oxidoreductase	1528038	1529430
1780	MSMEG_1429	104.157	94.9517	113.362	1.19389	0.255673	0.274531	0.88884	cytochrome P450-terp	1531730	1532945
1779	MSMEG_1430	59.4644	66.6004	52.3284	0.785708	-0.347935	0.211823	0.800489	TetR family transcriptional regulator	1531094	1531694
1781	MSMEG_1429-MSMEG_1431	9.58291	9.04484	10.121	1.11898	0.162181	0.765408	1	#N/A	1532946	1533048
1782	MSMEG_1431	9.51114	8.51234	10.5099	1.23467	0.304126	0.817181	1	cytochrome P450-terp	1533049	1534344
1783	MSMEG_1432	111.214	126.339	96.0882	0.760559	-0.394868	0.129511	0.638424	acetylcholinesterase	1534440	1536026
1785	MSMEG_1433	37.039	28.8665	45.2116	1.56623	0.647295	0.0769005	0.47933	thioesterase	1536394	1537144
1784	MSMEG_1434	49.0185	47.983	50.0541	1.04316	0.060967	0.850328	1	hypothetical protein	1536028	1536328
1786	MSMEG_1433-MSMEG_1435	8743.45	9147.73	8339.17	0.911611	-0.133509	0.47676	1	#N/A	1537145	1537275
1787	MSMEG_1435	7797.05	8426.7	7167.41	0.85056	-0.233516	0.190251	0.769459	30S ribosomal protein S10	1537276	1537581
1788	MSMEG_1436	5651.48	6314.09	4988.87	0.790117	-0.339862	0.0554024	0.395316	50S ribosomal protein L3	1537596	1538249
1789	MSMEG_1437	5529.83	5934.47	5125.19	0.863631	-0.211513	0.296691	0.911211	50S ribosomal protein L4	1538249	1538896
1790	MSMEG_1438	4850.14	5659.14	4041.14	0.714092	-0.485819	0.0898729	0.521263	50S ribosomal protein L23	1538896	1539198
1791	MSMEG_1439	4922.2	5675.42	4168.99	0.73457	-0.445027	0.0222238	0.220667	50S ribosomal protein L2	1539223	1540059
1792	MSMEG_1440	5942.36	7552.14	4332.57	0.573687	-0.801665	0.0329366	0.287089	30S ribosomal protein S19	1540081	1540358
1793	MSMEG_1441	3580.76	4430.44	2731.07	0.616434	-0.697981	0.000310308	0.00812943	50S ribosomal protein L22	1540363	1540820
1794	MSMEG_1442	5927.54	6545.69	5309.4	0.811129	-0.301997	0.161144	0.705128	30S ribosomal protein S3	1540820	1541647
1795	MSMEG_1443	11314.8	12588	10041.5	0.797709	-0.326066	0.102683	0.560946	50S ribosomal protein L16	1541650	1542066
1796	MSMEG_1444	9348.02	10001.9	8694.18	0.869257	-0.202146	0.30716	0.920873	50S ribosomal protein L29	1542066	1542299
1797	MSMEG_1445	7410.08	8514.5	6305.66	0.740579	-0.433274	0.0213276	0.215915	30S ribosomal protein S17	1542299	1542595
1798	MSMEG_1445-MSMEG_1446	102.156	107.396	96.9163	0.902424	-0.148123	0.649185	1	#N/A	1542596	1542698
1799	MSMEG_1446	77.7984	83.7096	71.8871	0.858768	-0.21966	0.36742	0.972596	NTP pyrophosphohydrolase	1542699	1543220
1800	MSMEG_1447	30.9863	33.875	28.0976	0.829451	-0.269772	0.490127	1	MerR family transcriptional regulator	1543239	1543640
1801	MSMEG_1448	150.908	163.682	138.135	0.843924	-0.244815	0.288814	0.90432	integral membrane transporter	1543640	1545139
1802	MSMEG_1448-MSMEG_1449	1.52915	1.68567	1.37263	0.814291	-0.296384	1	1	#N/A	1545140	1545376
1803	MSMEG_1449	0	0	0	#DIV/0!	#DIV/0!	NA	NA	pseudo	1545377	1545797
1804	MSMEG_1449-MSMEG_1450	1.38366	1.71944	1.04788	0.609432	-0.714464	0.90017	1	#N/A	1545798	1546036
1805	MSMEG_1450	1.74732	2.09118	1.40347	0.671136	-0.575323	0.845399	1	hypothetical protein	1546037	1546177
1806	MSMEG_1451	377.412	415.02	339.803	0.818762	-0.288484	0.14277	0.671874	arylsulfatase	1546230	1548581
1807	MSMEG_1452	32.5923	35.6365	29.5481	0.829152	-0.270291	0.462515	1	sulfatase-modifying factor 1	1548624	1549514
1808	MSMEG_1453	19.3452	12.3908	26.2997	2.12252	1.08578	0.0178436	0.190168	citrate transporter	1549538	1551166
1809	MSMEG_1454	3.99736	4.22031	3.7744	0.894342	-0.161101	0.9214	1	hypothetical protein	1551217	1551333
1810	MSMEG_1454-MSMEG_1455	10.0308	10.3311	9.73047	0.941859	-0.0864177	0.876873	1	#N/A	1551334	1551537
1811	MSMEG_1455	5.94606	5.60596	6.28616	1.12133	0.165217	0.946692	1	multidrug resistance protein	1551538	1552914
1812	MSMEG_1456	52.5734	45.0911	60.0557	1.33187	0.413458	0.16025	0.703608	hypothetical protein	1552915	1554600
1813	MSMEG_1456-MSMEG_1457	3.42362	4.65345	2.19378	0.47143	-1.08488	0.358729	0.968097	#N/A	1554601	1554799
1814	MSMEG_1457	18.705	19.9699	17.4401	0.87332	-0.195418	0.767855	1	hypothetical protein	1554800	1555246
1815	MSMEG_1457-MSMEG_1458	19.1948	24.9398	13.4498	0.539291	-0.890865	0.0402249	0.323949	#N/A	1555247	1555364
1816	MSMEG_1458	67.3592	68.3433	66.3752	0.971204	-0.0421545	0.899724	1	tena/thi-4 family protein	1555365	1556084
1817	MSMEG_1459	15.6525	13.7067	17.5984	1.28393	0.360566	0.506921	1	Rieske (2Fe-2S) domain-containing protein	1556130	1556476
1818	MSMEG_1460	5.03378	3.84857	6.21898	1.61592	0.692356	0.413161	1	pyridine nucleotide-disulfide oxidoreductase	1556481	1557699
1819	MSMEG_1461	7.02699	5.40112	8.65287	1.60205	0.679922	0.369671	0.972596	5-oxovalerate dehydrogenase	1557704	1559142
1820	MSMEG_1462	5.35896	2.97197	7.74596	2.60634	1.38203	0.124112	0.623021	ferredoxin	1559157	1559506
1821	MSMEG_1463	5.99676	4.82453	7.16899	1.48595	0.571382	0.433477	1	gamma-glutamyltranspeptidase	1559511	1561100
1822	MSMEG_1464	1.81744	2.26226	1.37263	0.606751	-0.720824	0.650745	1	translation initiation inhibitor	1561112	1561595
1823	MSMEG_1464-MSMEG_1465	1789.49	2067.59	1511.39	0.730993	-0.45207	0.0487342	0.366186	#N/A	1561596	1561938
1824	MSMEG_1465	2919.87	3436.62	2403.11	0.699265	-0.516089	0.00824182	0.109222	50S ribosomal protein L14	1561939	1562307
1825	MSMEG_1466	5246.17	5852.49	4639.86	0.7928	-0.334972	0.0597894	0.412997	50S ribosomal protein L24	1562308	1562625
1826	MSMEG_1467	3224.43	3594.8	2854.06	0.793941	-0.332897	0.0762067	0.476784	50S ribosomal protein L5	1562625	1563188
1827	MSMEG_1468	5075.05	5747.3	4402.8	0.766064	-0.384463	0.0361286	0.304037	30S ribosomal protein S14	1563192	1563377
1828	MSMEG_1469	7730.41	7808.95	7651.87	0.979885	-0.0293159	0.72518	1	30S ribosomal protein S8	1563476	1563874
1829	MSMEG_1470	8299.48	9129.28	7469.69	0.818213	-0.289452	0.0995789	0.553204	50S ribosomal protein L6	1563889	1564428
1830	MSMEG_1471	2508.4	2734.61	2282.19	0.834556	-0.260918	0.161998	0.707196	50S ribosomal protein L18	1564456	1564839
1831	MSMEG_1472	6617.72	7631.71	5603.72	0.734268	-0.445622	0.0382702	0.315041	30S ribosomal protein S5	1564865	1565509
1832	MSMEG_1473	5441.39	6579.9	4302.87	0.653941	-0.612768	0.00736354	0.100945	50S ribosomal protein L30	1565512	1565693
1833	MSMEG_1474	2843.12	3533.52	2152.71	0.609226	-0.714952	0.00026025	0.00699201	50S ribosomal protein L15	1565698	1566137
1834	MSMEG_1475	39.6612	46.8066	32.5159	0.694686	-0.525568	0.0960825	0.541712	hypothetical protein	1566207	1567187
1835	MSMEG_1475-MSMEG_1476	0.168985	0.33797	0	0	#NUM!	0.893236	1	#N/A	1567188	1567305
1836	MSMEG_1476	800.988	795.101	806.876	1.01481	0.0212076	0.880347	1	signal peptide peptidase SppA%2C 67K type	1567306	1569090
1837	MSMEG_1476-MSMEG_1477	1227.64	1418.78	1036.51	0.730567	-0.452912	0.0265692	0.247905	#N/A	1569091	1569315
1838	MSMEG_1477	1619.67	1868.31	1371.04	0.733838	-0.446467	0.0334292	0.29005	major facilitator superfamily protein	1569316	1570743
1839	MSMEG_1478	52.429	52.7952	52.0627	0.986126	-0.0201565	0.966849	1	transporter LysE family protein	1570776	1571426
1840	MSMEG_1479	204.557	205.725	203.389	0.988645	-0.0164753	0.955639	1	methyltransferase%2C %2C family protein	1571431	1572342
1841	MSMEG_1480	106.28	107.903	104.657	0.969919	-0.044064	0.811134	1	methyltransferase	1572351	1573247
1842	MSMEG_1481	36.8265	39.8273	33.8257	0.84931	-0.235637	0.447694	1	methyltransferase	1573257	1574171
1843	MSMEG_1482	44.5577	54.0662	35.0493	0.648267	-0.62534	0.0512099	0.377656	methyltransferase	1574178	1575092
1844	MSMEG_1482-MSMEG_1483	180.484	187.933	173.035	0.920726	-0.119156	0.635206	1	#N/A	1575093	1575441
1845	MSMEG_1483	1900.93	2097.06	1704.8	0.812949	-0.298764	0.118523	0.610742	preprotein translocase subunit SecY	1575442	1576763
1846	MSMEG_1484	1126.65	1184.07	1069.22	0.903003	-0.147197	0.447736	1	adenylate kinase	1576768	1577309
1847	MSMEG_1485	737.37	811.311	663.429	0.817724	-0.290314	0.128759	0.635653	methionine aminopeptidase	1577329	1578126
1848	MSMEG_1485-MSMEG_1486	41.7522	44.0353	39.4691	0.896306	-0.157936	0.651071	1	#N/A	1578127	1578234
1849	MSMEG_1486	98.8529	99.1502	98.5555	0.994002	-0.00867978	0.871128	1	RNA polymerase sigma factor SigL	1578235	1578773
1850	MSMEG_1487	27.0308	27.9458	26.1158	0.934515	-0.0977106	0.818267	1	hypothetical protein	1578778	1579505
1851	MSMEG_1487-MSMEG_1488	6.0589	6.54815	5.56964	0.850567	-0.233503	0.806193	1	#N/A	1579506	1579677
1852	MSMEG_1488	2.54938	2.26226	2.8365	1.25384	0.326351	0.898386	1	acetolactate synthase	1579678	1581388
1853	MSMEG_1489	1.44726	0.504865	2.38966	4.73328	2.24284	0.203411	0.793829	hypothetical protein	1581409	1582069
1854	MSMEG_1490	1.61926	1.01391	2.22462	2.1941	1.13363	0.680478	1	3-oxoacyl-ACP synthase	1582078	1583100
1855	MSMEG_1491	3.21779	3.13886	3.29672	1.05029	0.0707917	1	1	histidinol-phosphate aminotransferase 2	1583124	1584137
1856	MSMEG_1492	15.6625	17.2069	14.118	0.820484	-0.285452	0.601803	1	MarR family transcriptional regulator	1584173	1584694
1857	MSMEG_1493	20.5183	23.9641	17.0725	0.712421	-0.489198	0.194855	0.778508	sensor histidine kinase	1584746	1585983
1858	MSMEG_1494	35.8184	43.7054	27.9313	0.639081	-0.645929	0.0484508	0.365042	transcriptional regulatory protein DegU	1585988	1586646
1859	MSMEG_1495	6.7415	8.7345	4.74849	0.543647	-0.879257	0.294316	0.909685	HAD-superfamily hydrolase	1586745	1587569
1860	MSMEG_1496	156.017	149.59	162.445	1.08593	0.118933	0.677944	1	3-hydroxyisobutyrate dehydrogenase	1587649	1588521
1861	MSMEG_1497	276.756	299.097	254.415	0.850608	-0.233434	0.299486	0.91295	acyl-CoA dehydrogenase	1588538	1589725
1862	MSMEG_1498	370.606	379.178	362.034	0.954788	-0.0667483	0.824047	1	methylmalonate-semialdehyde dehydrogenase	1589732	1591252
1863	MSMEG_1498-MSMEG_1499	0.699905	0.504865	0.894946	1.77265	0.825905	0.931534	1	#N/A	1591253	1591423
1864	MSMEG_1499	25.4559	26.3765	24.5353	0.930194	-0.104397	0.985753	1	oxygenase	1591424	1592925
1865	MSMEG_1500	14.1823	15.3859	12.9787	0.843547	-0.24546	0.722183	1	TetR family transcriptional regulator	1592930	1593525
1866	MSMEG_1501	34.896	30.2438	39.5481	1.30764	0.38697	0.281569	0.894617	methyltransferase%2C %2C family protein	1593619	1594473
1867	MSMEG_1502	35.9653	25.4469	46.4836	1.82669	0.869233	0.00966204	0.12215	ABC transporter ATP-binding protein	1594527	1595398
1868	MSMEG_1503	24.7193	23.159	26.2797	1.13475	0.182378	0.674093	1	antibiotic ABC transporter transmembrane protein	1595403	1596108
1869	MSMEG_1504	17.6848	15.6563	19.7132	1.25912	0.332411	0.455394	1	antibiotic ABC transporter transmembrane protein	1596113	1596867
1870	MSMEG_1505	6.29499	6.91571	5.67428	0.820491	-0.285441	0.815846	1	integral membrane protein	1596886	1597760
1871	MSMEG_1506	27.0581	29.7727	24.3435	0.817645	-0.290454	0.447428	1	TetR family transcriptional regulator	1597765	1598429
1872	MSMEG_1507	13.3128	13.679	12.9466	0.946459	-0.0793883	0.812597	1	D-aminopeptidase	1598476	1599585
1873	MSMEG_1508	9.89127	9.62143	10.1611	1.05609	0.0787366	1	1	amino acid permease	1599585	1601009
1874	MSMEG_1509	8.01085	6.92185	9.09986	1.31466	0.394687	0.651956	1	TetR family transcriptional regulator	1601016	1601612
1876	MSMEG_1510	113.744	109.058	118.43	1.08593	0.118934	0.627316	1	dTDP-4-dehydrorhamnose 3%2C5-epimerase	1602364	1602961
1875	MSMEG_1511	7.32332	8.33513	6.31151	0.757218	-0.40122	0.643764	1	oxidoreductase	1601665	1602359
1877	MSMEG_1512	469.538	467.629	471.447	1.00816	0.0117297	0.999462	1	dTDP-glucose 4%2C6-dehydratase	1602966	1603957
1878	MSMEG_1513	301.122	336.648	265.597	0.788945	-0.342004	0.109045	0.579598	hypothetical protein	1603984	1604835
1879	MSMEG_1514	279.867	332.118	227.616	0.685346	-0.545095	0.0110027	0.133236	hypothetical protein	1604864	1605760
1880	MSMEG_1514-MSMEG_1515	1.34463	1.58632	1.10294	0.695287	-0.524319	0.89726	1	#N/A	1605761	1605861
1881	MSMEG_1515	1044.65	1311.6	777.692	0.592933	-0.754058	0.000132657	0.00394455	two-component sensor histidine kinase	1605862	1607334
1882	MSMEG_1516	616.633	787.318	445.949	0.566415	-0.820069	6.08e-05	0.0019755	thioredoxin reductase	1607344	1609002
1883	MSMEG_1516-MSMEG_1517	0	0	0	#DIV/0!	#DIV/0!	NA	NA	#N/A	1609003	1609138
1884	MSMEG_1517	261.798	320.992	202.603	0.631178	-0.663882	0.00188612	0.0356146	hypothetical protein	1609139	1610719
1885	MSMEG_1518	133.789	151.668	115.911	0.764243	-0.387896	0.140879	0.666905	hypothetical protein	1610744	1611241
1886	MSMEG_1518-MSMEG_1519	9996.45	10859.5	9133.39	0.841051	-0.249734	0.309776	0.922686	#N/A	1611242	1611596
1887	MSMEG_1519	12887	14189.6	11584.3	0.816391	-0.292668	0.173195	0.733095	translation initiation factor IF-1	1611597	1611818
1888	MSMEG_1520	5678.7	6352.8	5004.59	0.787777	-0.344141	0.185688	0.760232	50S ribosomal protein L36	1611901	1612014
1889	MSMEG_1520-MSMEG_1521	11332.3	12901.2	9763.48	0.756789	-0.402037	0.128452	0.63536	#N/A	1612015	1612200
1890	MSMEG_1521	15035.1	16410.6	13659.7	0.832373	-0.264698	0.272445	0.88884	30S ribosomal protein S13	1612201	1612575
1891	MSMEG_1522	11849.8	12059.6	11640	0.965201	-0.0510988	0.769616	1	30S ribosomal protein S11	1612581	1612997
1892	MSMEG_1523	4036.28	4351.92	3720.65	0.854944	-0.226098	0.228978	0.830761	30S ribosomal protein S4	1613023	1613628
1893	MSMEG_1524	6433.39	6847.49	6019.28	0.879049	-0.185985	0.320769	0.931494	DNA-directed RNA polymerase subunit alpha	1613721	1614773
1894	MSMEG_1525	5070.14	5407.21	4733.06	0.875324	-0.192111	0.301149	0.914928	50S ribosomal protein L17	1614848	1615447
1896	MSMEG_1526	96.9899	101.5	92.4793	0.911122	-0.134283	0.650516	1	cutinase	1616343	1617031
1895	MSMEG_1527	44.3977	43.0912	45.7042	1.06064	0.0849343	0.874023	1	tRNA pseudouridine synthase A	1615467	1616338
1897	MSMEG_1528	46.1067	54.6684	37.545	0.686777	-0.542086	0.0808278	0.493501	cutinase	1617095	1617769
1898	MSMEG_1529	66.8503	72.6375	61.0631	0.840656	-0.250413	0.333314	0.942791	serine esterase%2C cutinase	1617806	1618441
1899	MSMEG_1530	32.6095	56.4747	8.74427	0.154835	-2.69119	2.29e-10	2.05e-08	integral membrane protein	1618493	1619572
1900	MSMEG_1531	20.0167	20.35	19.6834	0.967246	-0.0480447	0.908647	1	hypothetical protein	1619643	1620203
1901	MSMEG_1532	2.27144	2.49669	2.04619	0.819561	-0.287076	1	1	antibiotic biosynthesis monooxygenase	1620225	1620545
1902	MSMEG_1532-MSMEG_1534	1.57455	2.1629	0.986199	0.455961	-1.13302	0.52544	1	#N/A	1620546	1620682
1904	MSMEG_1533	2.20068	3.50642	0.894946	0.255231	-1.97013	0.243785	0.852456	subtilase	1622060	1623348
1903	MSMEG_1534	9.51712	14.746	4.28827	0.290809	-1.78185	0.00504012	0.0756743	hypothetical protein	1620683	1622023
1905	MSMEG_1535	5.16395	9.54971	0.7782	0.0814895	-3.61724	0.000175397	0.00503618	hypothetical protein	1623353	1624662
1906	MSMEG_1535-MSMEG_1536	0.59223	0.67594	0.50852	0.752315	-0.410592	1	1	#N/A	1624663	1624780
1907	MSMEG_1536	19.1014	15.8612	22.3415	1.40856	0.494226	0.242307	0.85043	ftsk/SpoIIIE family protein	1624781	1628400
1908	MSMEG_1537	3.17887	2.39956	3.95818	1.64954	0.722065	0.672847	1	hypothetical protein	1628417	1629507
1909	MSMEG_1538	8.67801	10.536	6.82003	0.647308	-0.627475	0.336578	0.947053	hypothetical protein	1629580	1629891
1910	MSMEG_1539	2.86393	3.68168	2.04619	0.555777	-0.847422	0.453758	1	hypothetical protein	1629917	1630213
1911	MSMEG_1540	38.598	34.4937	42.7023	1.23798	0.307983	0.406589	0.999843	ATP-dependent RNA helicase	1630283	1631665
1912	MSMEG_1541	0.932589	1.55255	0.312633	0.201368	-2.31209	0.337361	0.947053	hypothetical protein	1631708	1631833
1913	MSMEG_1541-MSMEG_1542	9.19	12.4603	5.91973	0.475089	-1.07373	0.0554791	0.395525	#N/A	1631834	1631950
1914	MSMEG_1542	45.6967	48.7833	42.6101	0.873456	-0.195194	0.472027	1	transcriptional regulator	1631951	1633222
1915	MSMEG_1543	1339.98	903.7	1776.27	1.96555	0.974933	5.31e-07	2.76e-05	eptc-inducible aldehyde dehydrogenase	1633314	1634858
1916	MSMEG_1543-MSMEG_1544	135.695	89.804	181.587	2.02203	1.01581	2.25e-05	0.000826404	#N/A	1634859	1635012
1917	MSMEG_1544	119.312	88.2258	150.399	1.7047	0.769518	0.0018615	0.0352715	PduO protein	1635013	1635411
1918	MSMEG_1545	3.96994	3.98169	3.95818	0.994093	-0.00854661	1	1	hypothetical protein	1635427	1636125
1919	MSMEG_1545-MSMEG_1546	39.0997	38.9761	39.2234	1.00635	0.00912513	0.942825	1	#N/A	1636126	1636279
1920	MSMEG_1546	198.207	170.487	225.926	1.32518	0.406188	0.0615989	0.419641	coenzyme B12-dependent glycerol dehydrogenase small subunit	1636280	1636708
1921	MSMEG_1547	340.143	250.152	430.135	1.71949	0.781984	0.000242706	0.00659489	glycerol dehydratase large subunit	1636718	1638426
1922	MSMEG_1548	122.544	87.333	157.756	1.80637	0.853092	0.00216802	0.0396707	propanediol utilization: dehydratase%2C medium subunit	1638431	1639029
1923	MSMEG_1549	54.6014	43.097	66.1058	1.53388	0.617189	0.036233	0.304419	pseudo	1639029	1640899
1924	MSMEG_1550	7.05824	5.69695	8.41953	1.4779	0.563549	0.320791	0.931494	PduH protein	1640922	1641263
1925	MSMEG_1551	1.87224	1.38565	2.35882	1.70232	0.767504	0.770557	1	hypothetical protein	1641323	1641496
1926	MSMEG_1552	389.646	290.535	488.757	1.68227	0.750405	0.000351447	0.00900838	ethanolamine permease	1641518	1642905
1927	MSMEG_1553	369.158	302.989	435.326	1.43677	0.52283	0.012035	0.142838	ethanolamine ammonia-lyase%2C large subunit	1642910	1644317
1928	MSMEG_1554	87.1094	58.3411	115.878	1.98621	0.990016	0.000329063	0.00853877	ethanolamine ammonia-lyase small subunit	1644322	1645094
1929	MSMEG_1555	6.19989	5.50047	6.89931	1.25431	0.326898	0.690374	1	pseudo	1645169	1646021
1930	MSMEG_1555-MSMEG_1556	936.113	1046.21	826.013	0.789526	-0.340941	0.10089	0.556979	#N/A	1646022	1646295
1931	MSMEG_1556	2972.49	3397.29	2547.69	0.749918	-0.415196	0.0379408	0.313876	50S ribosomal protein L13	1646296	1646735
1932	MSMEG_1557	931.857	944.716	918.999	0.972778	-0.0398175	0.887465	1	30S ribosomal protein S9	1646740	1647188
1933	MSMEG_1557-MSMEG_1558	69.9053	58.1637	81.647	1.40375	0.489282	0.0920266	0.528535	#N/A	1647189	1647547
1934	MSMEG_1558	169.439	143.235	195.643	1.36589	0.449842	0.0435114	0.338473	hypothetical protein	1647548	1648012
1935	MSMEG_1558-MSMEG_1559	9.68611	11.6705	7.70174	0.659934	-0.599607	0.431727	1	#N/A	1648013	1648163
1936	MSMEG_1559	174.455	196.296	152.614	0.77747	-0.363142	0.088204	0.516208	phosphoglucosamine mutase	1648164	1649525
1937	MSMEG_1560	38.5669	46.7028	30.431	0.651587	-0.61797	0.066528	0.4396	hypothetical protein	1649573	1649881
1939	MSMEG_1561	26.2488	26.803	25.6946	0.958647	-0.0609284	0.783693	1	LysR family transcriptional regulator	1651290	1652166
1938	MSMEG_1562	19.2283	21.2983	17.1583	0.805618	-0.311832	0.431729	1	pseudo	1649882	1651285
1940	MSMEG_1563	5.3395	6.31567	4.36333	0.690874	-0.533506	0.441348	1	short-chain dehydrogenase/reductase SDR	1652177	1652964
1941	MSMEG_1564	5.03508	4.65345	5.41671	1.16402	0.219114	0.763821	1	lignostilbene-alpha%2Cbeta-dioxygenase	1652977	1654452
1942	MSMEG_1564-MSMEG_1565	1.49397	1.41942	1.56851	1.10504	0.144094	1	1	#N/A	1654453	1654694
1943	MSMEG_1565	91.3424	81.7591	100.926	1.23443	0.303841	0.232744	0.837327	TetR family transcriptional regulator	1654695	1655318
1944	MSMEG_1566	52.6556	56.4216	48.8895	0.866503	-0.206723	0.489502	1	oxidoreductase	1655346	1656389
1945	MSMEG_1567	124.106	146.962	101.249	0.688944	-0.537542	0.0206612	0.211562	hypothetical protein	1656437	1657288
1946	MSMEG_1567-MSMEG_1568	0.64326	1.04768	0.238839	0.22797	-2.13309	0.534105	1	#N/A	1657289	1657466
1947	MSMEG_1568	470.5	520.659	420.342	0.807326	-0.308777	0.11824	0.610543	glucosamine--fructose-6-phosphate aminotransferase	1657467	1659353
1949	MSMEG_1569	0.408749	0.504865	0.312633	0.619241	-0.691427	1	1	hypothetical protein	1660296	1660345
1948	MSMEG_1570	26.721	29.7707	23.6713	0.795121	-0.330754	0.334188	0.943369	carboxylesterase	1659357	1660215
1950	MSMEG_1571	1.22741	1.35188	1.10294	0.81586	-0.293607	0.908181	1	integral membrane protein	1660426	1661329
1951	MSMEG_1572	5.9344	5.53842	6.33038	1.14299	0.192818	1	1	GntR family transcriptional regulator	1661357	1662760
1952	MSMEG_1573	62.3488	57.8687	66.8289	1.15484	0.20769	0.362546	0.970042	carbohydrate kinase	1662840	1664252
1953	MSMEG_1574	343.054	294.763	391.346	1.32766	0.408888	0.0433803	0.337805	glutamate decarboxylase	1664273	1665652
1954	MSMEG_1575	91.1243	86.9799	95.2686	1.09529	0.131319	0.669217	1	alanine racemase	1665708	1666877
1955	MSMEG_1576	138.925	150.778	127.072	0.842777	-0.246777	0.321522	0.93236	alpha/beta hydrolase	1666901	1667951
1956	MSMEG_1577	118.258	130.333	106.183	0.814711	-0.295639	0.24003	0.84802	hypothetical protein	1667960	1668415
1957	MSMEG_1578	44.122	46.9983	41.2456	0.877598	-0.188368	0.426308	1	peptidase M22%2C glycoprotease	1668420	1669056
1958	MSMEG_1579	72.0215	80.2816	63.7614	0.794221	-0.332387	0.150984	0.689026	ribosomal-protein-alanine acetyltransferase	1669061	1669529
1959	MSMEG_1580	54.4052	57.4774	51.333	0.893098	-0.163109	0.566101	1	DNA-binding/iron metalloprotein/AP endonuclease	1669534	1670548
1960	MSMEG_1581	41.8072	42.9619	40.6525	0.946244	-0.0797159	0.806975	1	hypothetical protein	1670553	1670998
1961	MSMEG_1581-MSMEG_1582	12384.8	13473.2	11296.4	0.838429	-0.254239	0.164371	0.712022	#N/A	1670999	1671177
1962	MSMEG_1582	14200.2	15395.5	13004.8	0.844716	-0.243462	0.186669	0.761623	co-chaperonin GroES	1671178	1671480
1963	MSMEG_1583	2646.44	2755.03	2537.84	0.921167	-0.118465	0.488461	1	molecular chaperone GroEL	1671564	1673186
1964	MSMEG_1584	17.0477	16.2943	17.801	1.09247	0.12759	0.717837	1	hypothetical protein	1673236	1673702
1965	MSMEG_1585	21.6383	19.9718	23.3048	1.16688	0.222658	0.522262	1	cupin	1673707	1674266
1966	MSMEG_1586	3.29243	3.64372	2.94114	0.807179	-0.30904	0.907817	1	beta-lactamase	1674284	1675408
1967	MSMEG_1586-MSMEG_1588	0.543589	0.504865	0.582313	1.15341	0.2059	1	1	#N/A	1675409	1675528
1969	MSMEG_1587	0.794985	1.08145	0.50852	0.47022	-1.08859	0.757678	1	alpha/beta hydrolase	1675865	1676816
1968	MSMEG_1588	4.72843	5.02101	4.43586	0.883458	-0.178766	1	1	hypothetical protein	1675529	1675839
1970	MSMEG_1589	1.16959	1.24835	1.09083	0.873824	-0.194586	1	1	hypothetical protein	1676821	1677860
1971	MSMEG_1590	4.37987	5.1625	3.59724	0.696803	-0.521178	0.589527	1	hypothetical protein	1677871	1678182
1972	MSMEG_1590-MSMEG_1591	6.84363	9.14001	4.54725	0.497511	-1.0072	0.171619	0.730125	#N/A	1678183	1678350
1973	MSMEG_1591	60.5406	46.614	74.4672	1.59753	0.675841	0.0240851	0.231713	TnpC protein	1678351	1679754
1974	MSMEG_1591-MSMEG_1592	37.048	31.1265	42.9695	1.38048	0.465167	0.20978	0.799835	#N/A	1679755	1680304
1975	MSMEG_1592	287.981	297.047	278.914	0.938957	-0.0908685	0.607603	1	hypothetical protein	1680305	1681108
1977	MSMEG_1593	0.275736	0	0.551472	#DIV/0!	#DIV/0!	0.803827	1	hypothetical protein	1681949	1682101
1976	MSMEG_1594	136.62	141.222	132.018	0.934827	-0.0972294	0.723335	1	enoyl-CoA hydratase	1681151	1681936
1978	MSMEG_1595	1.66453	1.55255	1.77651	1.14426	0.194411	1	1	oxidoreductase	1682146	1682877
1979	MSMEG_1596	12.0372	12.0843	11.99	0.992193	-0.0113071	1	1	transcriptional regulator	1682974	1683543
1980	MSMEG_1596-MSMEG_1597	1.05724	0.33797	1.77651	5.25641	2.39408	0.367946	0.972596	#N/A	1683544	1683663
1981	MSMEG_1597	652.818	304.492	1001.14	3.28791	1.71717	8.26e-17	1.59e-14	transcription factor WhiB	1683664	1683954
1982	MSMEG_1597-MSMEG_1598	2.74783	0.70971	4.78595	6.74352	2.7535	0.08571	0.507728	#N/A	1683955	1684387
1983	MSMEG_1598	45.2612	50.6334	39.8889	0.787799	-0.344101	0.209871	0.799835	hypothetical protein	1684388	1685194
1984	MSMEG_1599	362.675	418.413	306.938	0.733577	-0.44698	0.0259268	0.244092	RNA polymerase sigma factor SigD	1685284	1685854
1985	MSMEG_1600	266.25	289.609	242.891	0.838688	-0.253794	0.178287	0.743295	hypothetical protein	1685863	1687054
1986	MSMEG_1601	1816.03	1614.56	2017.5	1.24957	0.321429	0.0957692	0.540493	hypothetical protein	1687085	1687495
1987	MSMEG_1601-MSMEG_1602	40.8942	36.4947	45.2937	1.2411	0.31162	0.3283	0.938467	#N/A	1687496	1687636
1988	MSMEG_1602	1224.22	1298.26	1150.19	0.885945	-0.17471	0.393273	0.98494	inosine 5'-monophosphate dehydrogenase	1687637	1689178
1989	MSMEG_1603	486.422	525.079	447.766	0.85276	-0.229789	0.292321	0.908833	inosine 5-monophosphate dehydrogenase	1689207	1690334
1990	MSMEG_1604	217.117	188.745	245.489	1.30063	0.379214	0.100947	0.557107	FAD dependent oxidoreductase	1690403	1692139
1991	MSMEG_1605	102.144	56.0582	148.229	2.6442	1.40283	0.0307762	0.274734	phosphate transporter regulatory protein PhoU	1692222	1692881
1992	MSMEG_1605-MSMEG_1606	28.1429	16.4674	39.8184	2.41802	1.27382	0.042551	0.333835	#N/A	1692882	1693035
1993	MSMEG_1606	14.856	10.4283	19.2838	1.84918	0.886889	0.0619218	0.42047	benzoylformate decarboxylase	1693036	1694649
1994	MSMEG_1607	3.33725	3.2678	3.4067	1.04251	0.0600557	0.847927	1	tautomerase	1694678	1695097
1995	MSMEG_1608	75.8253	74.6148	77.0357	1.03244	0.0460644	0.84717	1	glycosyl transferase family protein	1695107	1697466
1996	MSMEG_1609	24.7736	23.9558	25.5914	1.06828	0.0952845	0.873942	1	pseudo	1697471	1698240
1997	MSMEG_1609-MSMEG_1610	5.59012	9.14615	2.03408	0.222397	-2.16879	0.00915768	0.117991	#N/A	1698241	1698410
1998	MSMEG_1610	355.106	393.421	316.792	0.805224	-0.312537	0.107258	0.575187	GMP synthase	1698411	1699973
1999	MSMEG_1611	106.555	122.312	90.7976	0.742346	-0.429837	0.0811714	0.494876	TetR family transcriptional regulator	1699984	1700661
[truncated: 15,107 more rows]
