# Supplementary material for: Defining the nitrogen regulated transcriptome of Mycobacterium smegmatis using continuous culture
Source: BMC Genomics. 2015 Oct 19;16:821. doi: 10.1186/s12864-015-2051-x (PMC4617892; doi:10.1186/s12864-015-2051-x)
Supplement: Additional file 4: Table S2. — Comparison of the gene expression profile between nitrogen-depleted continuous culture versus batch culture of M. smegmatis. (XLSX 88 kb) [file 12864_2015_2051_MOESM4_ESM.xlsx]

## Sheet: Blatt1
id	baseMean	Nitrogen excess	Nitrogen depletion	foldChange	log2FoldChange	pval	Benjamini-Hochberg false discovery rate	Note	start	end
MSMEG_0051*	43.8611	67.2216	20.5006	0.304971	-1.71326	2.89162e-07	1.58954e-05	transcription factor WhiB family protein	70234	70527
MSMEG_0078	4152.49	6023.62	2281.35	0.378734	-1.40074	1.70087e-12	1.9076e-10	hypothetical protein	102127	102702
MSMEG_0168	30.5761	44.1107	17.0416	0.386336	-1.37207	0.000747369	0.0168319	formyl-coenzyme A transferase	193685	194971
MSMEG_0172*	170.509	260.997	80.0209	0.306597	-1.70558	2.25648e-13	2.77265e-11	transmembrane protein	197588	198190
MSMEG_0194*	803.463	1099.6	507.332	0.46138	-1.11597	1.45225e-08	9.90553e-07	serine esterase%2C cutinase	218725	219423
MSMEG_0282	122.212	80.9135	163.511	2.02081	1.01494	4.79184e-05	0.00158456	hypothetical protein	314921	315233
MSMEG_0312	27.2299	9.30691	45.1528	4.85154	2.27844	6.46006e-09	4.71415e-07	2-dehydro-3-deoxyphosphogluconate aldolase	343930	344555
MSMEG_0313	141.622	39.616	243.627	6.14971	2.62052	1.38296e-22	4.81472e-20	phosphogluconate dehydratase	344560	346381
MSMEG_0314	354.278	99.894	608.662	6.09308	2.60717	2.2853e-30	1.59124e-27	glucose-6-phosphate 1-dehydrogenase	346386	347869
MSMEG_0333	76.5707	124.002	29.1389	0.234986	-2.08935	1.04191e-13	1.29936e-11	carboxyl transferase domain-containing protein	369275	370873
MSMEG_0334	71.0292	110.244	31.8144	0.288582	-1.79295	4.05805e-05	0.00138396	acetyl-/propionyl-coenzyme A carboxylase subunit alpha	370879	372884
MSMEG_0335	31.2248	52.6509	9.79877	0.186108	-2.42579	9.796e-11	9.19668e-09	enoyl-CoA hydratase/isomerase	372889	373643
MSMEG_0336	43.368	72.8932	13.8429	0.189906	-2.39664	1.04344e-12	1.18619e-10	hypothetical protein	373643	374433
MSMEG_0337	89.1607	147.368	30.9529	0.210037	-2.25128	1.07736e-16	2.02289e-14	hypothetical protein	374438	376188
MSMEG_0338	101.364	167.768	34.9607	0.208387	-2.26266	1.03787e-17	2.28336e-15	acyl-CoA dehydrogenase	376204	377340
MSMEG_0427 ¶	61.1196	22.5383	99.7008	4.42362	2.14523	4.5599e-05	0.00152073	nitrite reductase [NAD(P)H]%2C large subunit	501440	504015
MSMEG_0431 ¶	29.218	13.3665	45.0696	3.37184	1.75354	4.84766e-06	0.000205607	hypothetical protein	506807	507498
MSMEG_0432 ¶	75.4399	41.9204	108.959	2.5992	1.37807	6.73551e-07	3.43162e-05	bifunctional uroporphyrinogen-III synthetase/response regulator domain-containing protein	507503	508656
MSMEG_0433 ¶	40.1422	17.1835	63.1009	3.67218	1.87664	4.03873e-06	0.000173499	nitrite extrusion protein	508691	510100
MSMEG_0546*	207.533	285.662	129.405	0.452998	-1.14242	3.96246e-07	2.12233e-05	hypothetical protein	623786	624613
MSMEG_0565 ¶	29.8874	16.2751	43.4997	2.67278	1.41834	0.000210336	0.00586799	glycosyl transferase family protein	640338	641431
MSMEG_0566 ¶	65.2041	32.9392	97.469	2.95906	1.56514	5.16487e-08	3.15001e-06	aliphatic amidase	641436	642280
MSMEG_0567 ¶	80.1657	27.221	133.11	4.88999	2.28983	1.61663e-14	2.27021e-12	selenophosphate synthetase	642290	643711
MSMEG_0568 ¶	185.43	62.0884	308.771	4.97309	2.31414	4.42995e-21	1.25473e-18	radical SAM domain-containing protein	643711	644760
MSMEG_0569 ¶	579.413	233.852	924.975	3.95539	1.98382	2.98599e-20	7.7967e-18	potassium transport flavoprotein	644774	646041
MSMEG_0570 ¶	82.6557	36.1302	129.181	3.57543	1.83812	9.67159e-11	9.13118e-09	hypothetical protein	646046	646330
MSMEG_0571 ¶	481.03	190.286	771.774	4.05587	2.02001	4.18747e-20	1.07657e-17	carbon-nitrogen hydrolase	646339	647233
MSMEG_0572 ¶	491.944	181.26	802.629	4.42806	2.14667	1.18035e-22	4.19677e-20	hypothetical protein	647243	647764
MSMEG_0657	53.7447	32.2694	75.22	2.331	1.22095	7.40954e-05	0.0023766	Rieske (2Fe-2S) domain-containing protein	738064	739248
MSMEG_0752	498.346	299.477	697.215	2.32811	1.21916	4.38274e-09	3.32909e-07	fructose-bisphosphate aldolase	838859	839896
MSMEG_0778 ¶	46.7522	30.0663	63.4382	2.10994	1.0772	0.000563679	0.0133333	transcriptional regulator	861746	862510
MSMEG_0779 ¶	120.904	75.8498	165.958	2.18799	1.12961	7.23974e-06	0.000300954	short chain dehydrogenase	862519	863295
MSMEG_0780 ¶	73.9684	49.1063	98.8305	2.01258	1.00905	0.000198356	0.00558975	phosphotransferase enzyme family protein	863307	864413
MSMEG_0911	6445.16	11509.6	1380.68	0.119959	-3.05939	1.69778e-21	5.15848e-19	isocitrate lyase	995201	996487
MSMEG_0912	419.226	577.347	261.105	0.45225	-1.14481	2.8318e-08	1.82711e-06	3-hydroxybutyryl-CoA dehydrogenase	996618	997478
MSMEG_1082 ¶	98.549	24.5089	172.589	7.0419	2.81596	1.13333e-10	1.05805e-08	response regulator	1146756	1147487
MSMEG_1177 ¶	48.4591	18.5691	78.349	4.21931	2.07701	5.71904e-10	4.90107e-08	cytosine/purines uracil thiamine allantoin permease	1236938	1238374
MSMEG_1184	405.302	208.94	601.664	2.87961	1.52587	8.73008e-09	6.23505e-07	serine esterase%2C cutinase	1246704	1247582
MSMEG_1219	37.6697	19.8217	55.5177	2.80086	1.48587	3.61839e-05	0.0012519	ABC transporter permease	1288458	1289457
MSMEG_1220	30.5324	14.9232	46.1416	3.09194	1.62851	1.87906e-05	0.000702482	ABC transporter permease	1289462	1290333
MSMEG_1226	48.2756	30.7464	65.8049	2.14024	1.09778	0.000344451	0.0088692	sulfatase-modifying factor 1	1295995	1296870
MSMEG_1232	31.1704	7.66337	54.6774	7.1349	2.83489	2.31239e-06	0.00010558	ABC transporter substrate-binding protein	1302007	1303464
MSMEG_1292 ¶	36.3226	21.5726	51.0726	2.36747	1.24335	0.000337566	0.00874584	FAD binding domain-containing protein	1385110	1385990
MSMEG_1293 ¶	526.354	211.492	841.216	3.97753	1.99187	4.2912e-20	1.08652e-17	xanthine/uracil permeases family protein	1386036	1387940
MSMEG_1294 ¶	627.833	256.891	998.775	3.88793	1.959	9.72979e-20	2.3911e-17	OHCU decarboxylase / 2-oxo-4-hydroxy-4-carboxy-5-ureidoimidazoline decarboxylase	1387942	1388444
MSMEG_1295 ¶	178.944	79.1874	278.701	3.51952	1.81538	1.85938e-14	2.54689e-12	transthyretin / 5-hydroxyisourate hydrolase	1388449	1388762
MSMEG_1296 ¶	597.342	315.727	878.957	2.78392	1.47712	2.92437e-09	2.2836e-07	uricase	1388764	1389663
MSMEG_1297 ¶	186.021	81.8339	290.209	3.54631	1.82632	1.90565e-14	2.56818e-12	hydroxydechloroatrazine ethylaminohydrolase	1389680	1391034
MSMEG_1298 ¶	154.684	66.3151	243.052	3.66511	1.87386	5.30715e-14	6.87502e-12	guanine deaminase	1391039	1392369
MSMEG_1299	104.836	38.4581	171.215	4.45199	2.15445	2.67025e-15	4.0566e-13	oxidoreductase%2C 2OG-Fe(II) oxygenase	1392514	1393572
MSMEG_1413*	66.9495	112.941	20.9581	0.185566	-2.42999	3.55471e-07	1.92242e-05	ornithine--oxo-acid transaminase	1515608	1516872
MSMEG_1414*	49.1068	82.5702	15.6434	0.189456	-2.40006	0.00021536	0.00597037	amidinotransferase	1516877	1517760
MSMEG_1422*	991.081	246.459	1735.7	7.04256	2.8161	2.20702e-17	4.61019e-15	hypothetical protein	1523066	1523370
MSMEG_1423*	2192.07	448.541	3935.6	8.77424	3.13327	7.6697e-51	1.6021e-47	radical SAM domain-containing protein	1523375	1524545
MSMEG_1597 ¶	652.818	304.492	1001.14	3.28791	1.71717	8.25867e-17	1.58633e-14	transcription factor WhiB	1683664	1683954
MSMEG_1738 ¶	1367	2496.38	237.611	0.0951824	-3.39316	5.47131e-26	2.34439e-23	transmembrane protein	1831699	1832286
MSMEG_1762*	125.97	190.927	61.0136	0.319565	-1.64582	6.27063e-09	4.59599e-07	piperideine-6-carboxylic acid dehydrogenase	1852964	1854547
MSMEG_1764*	87.6007	154.607	20.5946	0.133206	-2.90827	4.31031e-05	0.00144638	L-lysine aminotransferase	1855136	1856500
MSMEG_1821*	925.989	489.005	1362.97	2.78724	1.47884	6.1206e-07	3.14712e-05	acyl-CoA dehydrogenase	1896033	1897202
MSMEG_1885*	121.495	165.845	77.1448	0.465162	-1.10419	1.24194e-05	0.000488332	2Fe-2S iron-sulfur cluster binding domain-containing protein	1963982	1965133
MSMEG_1887*	34.4911	49.4356	19.5467	0.395398	-1.33862	0.00107018	0.0226376	hypothetical protein	1966654	1967082
MSMEG_1987 ¶	69.0376	31.3015	106.774	3.41114	1.77025	1.51401e-08	1.02848e-06	hypothetical protein	2070195	2070575
MSMEG_1988 ¶	41.4419	12.532	70.3518	5.61378	2.48897	1.16386e-08	8.1378e-07	hypothetical protein	2070610	2071146
MSMEG_1989 ¶	47.9362	15.0267	80.8456	5.38012	2.42764	2.06631e-11	2.08013e-09	phenoxybenzoate dioxygenase subunit beta	2071147	2072145
MSMEG_1990 ¶	37.2767	9.7925	64.7608	6.6133	2.72537	1.7875e-12	1.99139e-10	hypothetical protein	2072174	2073247
MSMEG_1999 ¶	243.167	415.557	70.7774	0.170319	-2.55369	6.52497e-29	4.03848e-26	hypothetical protein	2081235	2081378
MSMEG_2116	439.053	234.507	643.598	2.74447	1.45653	5.11603e-12	5.37698e-10	PTS system%2C glucose-specific IIBC component	2190853	2192436
MSMEG_2121*	283.27	71.1361	495.404	6.96418	2.79995	4.21917e-33	3.71087e-30	multiphosphoryl transfer protein (MTP)	2197776	2200198
MSMEG_2123*	487.223	125.128	849.318	6.78761	2.7629	2.03332e-35	1.99875e-32	dihydroxyacetone kinase subunit DhaK	2200833	2201831
MSMEG_2124*	420.147	88.0039	752.289	8.54836	3.09565	1.99522e-28	1.14973e-25	glycerol uptake facilitator%2C MIP channel	2201841	2202608
MSMEG_2184 ¶	35.3368	8.74064	61.9329	7.08562	2.82489	4.10175e-13	4.8613e-11	amino acid permease	2260965	2262506
MSMEG_2187 ¶	46.878	21.6678	72.0882	3.32697	1.73421	8.47819e-08	5.04196e-06	urea amidolyase	2263972	2265985
MSMEG_2189 ¶	46.212	29.2595	63.1645	2.15877	1.11021	0.000393972	0.00991515	allophanate hydrolase	2265990	2267603
MSMEG_2425 ¶	5907.68	3197.6	8617.75	2.69507	1.43032	3.3061e-13	3.9463e-11	ammonium transporter	2508282	2509631
MSMEG_2426 ¶	7568.23	4760.04	10376.4	2.1799	1.12426	7.57242e-09	5.47804e-07	nitrogen regulatory protein P-II	2509665	2510003
MSMEG_2427 ¶	1293.53	617.469	1969.59	3.18977	1.67345	1.05626e-16	2.0058e-14	PII uridylyl-transferase	2510091	2512565
MSMEG_2451	348.217	211.256	485.178	2.29664	1.19952	0.00109795	0.0230791	HAD-superfamily hydrolase	2533009	2533785
MSMEG_2491	32.7371	20.1298	45.3445	2.25261	1.1716	0.00181516	0.0344695	acetylornithine deacetylase	2577403	2578571
MSMEG_2493	42.7622	24.9819	60.5425	2.42345	1.27706	0.000126046	0.0037816	aminotransferase%2C class I and II family protein	2578576	2579775
MSMEG_2494	58.8144	36.7788	80.8499	2.19828	1.13637	0.000314453	0.00819784	Xaa-Pro aminopeptidase	2579779	2580941
MSMEG_2522 ¶	189.218	53.4973	324.94	6.07394	2.60263	6.45893e-21	1.76943e-18	efflux ABC transporter permease	2608371	2609551
MSMEG_2523 ¶	241.863	41.2123	442.514	10.7374	3.42458	2.93184e-12	3.18143e-10	efflux ABC transporter permease	2609556	2610118
MSMEG_2524 ¶	616.999	113.492	1120.51	9.87301	3.30349	1.36289e-08	9.33414e-07	ABC transporter ATP-binding protein	2610123	2610845
MSMEG_2525	583.665	82.3384	1084.99	13.1772	3.71998	1.40969e-28	8.41335e-26	amino acid permease	2610917	2612377
MSMEG_2526 ¶	1343.83	277.759	2409.9	8.67623	3.11707	5.99126e-38	7.15143e-35	tyramine oxidase	2612646	2614619
MSMEG_2569 ¶	45.231	11.5837	78.8784	6.80945	2.76754	6.01432e-07	3.10202e-05	oxidoreductase%2C 2OG-Fe(II) oxygenase	2652955	2653929
MSMEG_2570 ¶	45.2043	11.6133	78.7954	6.78496	2.76234	4.99737e-10	4.327e-08	xanthine/uracil permease	2653937	2655358
MSMEG_2748	245.296	104.51	386.081	3.69419	1.88526	2.61138e-07	1.44499e-05	soluble pyridine nucleotide transhydrogenase	2818671	2820086
MSMEG_2798	284.94	177.587	392.293	2.20902	1.14341	1.34219e-07	7.62905e-06	hypothetical protein	2864841	2865649
MSMEG_2978 ¶	208.481	69.5254	347.436	4.99725	2.32113	8.07577e-22	2.5463e-19	ABC transporter ATP-binding protein	3043394	3044086
MSMEG_2979 ¶	737.801	241.819	1233.78	5.10209	2.35109	5.37064e-28	2.71966e-25	ABC transporter ATP-binding protein	3044086	3044894
MSMEG_2980 ¶	451.252	141.973	760.53	5.35687	2.42139	3.29764e-28	1.83689e-25	hypothetical protein	3044899	3046018
MSMEG_2981 ¶	679.994	199.601	1160.39	5.81352	2.53941	6.62347e-32	5.53424e-29	branched-chain amino acid ABC transporter permease	3046023	3046903
MSMEG_2982 ¶	6794.11	2399.25	11189	4.66354	2.22142	5.27885e-28	2.71966e-25	periplasmic binding protein	3046939	3048207
MSMEG_3163	362.382	219.496	505.268	2.30195	1.20285	5.81827e-09	4.30218e-07	gp55 protein	3238864	3239595
MSMEG_3164	577.399	360.535	794.263	2.20301	1.13948	1.23806e-08	8.54926e-07	hypothetical protein	3239637	3239999
MSMEG_3231	42.9884	27.2065	58.7702	2.16015	1.11113	0.000814226	0.017998	cysteine ABC transporter permease/ATP-binding protein	3313484	3314999
MSMEG_3232	359.98	205.795	514.164	2.49842	1.32102	0.00266508	0.0466347	cytochrome D ubiquinol oxidase subunit II	3315095	3316147
MSMEG_3233	456.927	278.235	635.618	2.28447	1.19186	2.11261e-08	1.38991e-06	cytochrome D ubiquinol oxidase subunit 1	3316161	3317624
MSMEG_3297*	298.611	157.882	439.339	2.78272	1.47649	2.15557e-07	1.20747e-05	CadC family transcriptional regulator	3376204	3377424
MSMEG_3317	112.722	55.5768	169.866	3.05642	1.61184	1.7579e-10	1.5879e-08	dihydrodipicolinate reductase N-terminus domain-containing protein	3394773	3395748
MSMEG_3357	528.938	332.973	724.904	2.17707	1.12239	4.15607e-08	2.61098e-06	metal-dependent phosphohydrolase	3431438	3432004
MSMEG_3397	98.1976	60.3268	136.068	2.25552	1.17346	9.33899e-06	0.000375153	acetylornithine deacetylase	3467633	3468964
MSMEG_3401 ¶	213.899	135.455	292.343	2.15824	1.10985	5.24192e-07	2.7289e-05	LamB/YcsF family protein	3473847	3474640
MSMEG_3402 ¶	287.71	178.408	397.011	2.22529	1.154	5.87091e-08	3.56759e-06	cytosine permease	3474657	3476014
MSMEG_3403 ¶	187.86	111.309	264.411	2.37547	1.24821	4.54973e-08	2.82688e-06	formamidase	3476019	3477016
MSMEG_3465*	149.168	215.981	82.3555	0.38131	-1.39097	1.72532e-09	1.40643e-07	fatty-acid--CoA ligase	3532122	3533981
MSMEG_3472	42.4294	26.9889	57.8699	2.14422	1.10045	0.000350822	0.00900838	hypothetical protein	3539153	3540352
MSMEG_3473	28.9095	16.2985	41.5205	2.5475	1.34908	0.000239266	0.00653329	uracil phosphoribosyltransferase	3540363	3540992
MSMEG_3619*	266.108	150.353	381.864	2.53979	1.34471	1.8502e-09	1.49689e-07	short chain dehydrogenase	3682273	3682944
MSMEG_3622	90.6944	53.0793	128.31	2.41732	1.27341	3.82245e-06	0.000165439	hypothetical protein	3685389	3686027
MSMEG_3623	231.965	134.331	329.599	2.45364	1.29492	1.82681e-08	1.22112e-06	urease accessory protein UreG	3686027	3686713
MSMEG_3624	87.9274	56.6346	119.22	2.10508	1.07387	4.11635e-05	0.00139814	urease accessory protein uref	3686744	3687379
MSMEG_3627	181.093	118.202	243.985	2.06414	1.04554	7.996e-06	0.000326702	urease subunit gamma	3689452	3689754
MSMEG_3811*	2831.17	4298.09	1364.25	0.317408	-1.65559	4.91316e-13	5.78196e-11	universal stress protein family protein	3881645	3882088
MSMEG_3973	220.636	91.0565	350.215	3.84612	1.9434	7.34996e-07	3.71073e-05	N-methylhydantoinase	4039051	4041017
MSMEG_3992	145.123	55.6477	234.599	4.21579	2.0758	3.55103e-16	6.3129e-14	integral membrane transporter	4063918	4065294
MSMEG_3993	84.9589	27.4488	142.469	5.19036	2.37584	1.65023e-16	3.03043e-14	Asp/Glu racemase	4065447	4066218
MSMEG_3994	163.137	58.0009	268.272	4.62531	2.20955	5.64453e-19	1.32853e-16	short chain dehydrogenase	4066230	4067007
MSMEG_3995 ¶	160.463	64.3822	256.543	3.98469	1.99447	6.5418e-16	1.0932e-13	N-carbamoyl-L-amino acid amidohydrolase	4067064	4068380
MSMEG_3996 ¶	219.164	96.7741	341.555	3.5294	1.81942	2.30078e-15	3.56003e-13	phenylhydantoinase	4068425	4069888
MSMEG_3997 ¶	462.972	207.236	718.707	3.46806	1.79413	2.15016e-17	4.54827e-15	regulatory protein	4070103	4071197
MSMEG_4006	119.854	58.299	181.409	3.1117	1.6377	1.70097e-10	1.5618e-08	CdaR family transcriptional regulator	4079904	4081382
MSMEG_4008 ¶	135.174	53.2119	217.137	4.08061	2.02878	0.000228025	0.0062673	oxidoreductase%2C 2OG-Fe(II) oxygenase	4082574	4083528
MSMEG_4010 ¶	20.485	7.0826	33.8875	4.78461	2.2584	0.000652216	0.0149714	glyoxalase	4083868	4084278
MSMEG_4011 ¶	43.0678	11.8036	74.332	6.2974	2.65476	1.88169e-14	2.5565e-12	pyrimidine permease RutG	4084288	4085598
MSMEG_4012 ¶	91.7919	17.6144	165.969	9.42237	3.23609	2.81415e-27	1.30631e-24	phenylhydantoinase	4085598	4087019
MSMEG_4013 ¶	54.2112	24.0652	84.3572	3.50537	1.80957	6.24804e-09	4.59599e-07	oxidoreductase	4087035	4088050
MSMEG_4299*	149.082	87.7806	210.384	2.3967	1.26105	1.31479e-07	7.52446e-06	enoyl-CoA hydratase/isomerase	4387638	4388423
MSMEG_4367	779.305	333.515	1225.09	3.67328	1.87707	1.18479e-19	2.86943e-17	formamidase	4454720	4455976
MSMEG_4381	415.343	232.26	598.426	2.57654	1.36543	1.71031e-10	1.5618e-08	amidase	4468358	4469371
MSMEG_4382	170.105	95.3469	244.862	2.56812	1.36071	5.42487e-09	4.06524e-07	dehydrogenase/reductase SDR family protein member 10	4469384	4470145
MSMEG_4456	119.172	77.0353	161.309	2.09396	1.06624	2.85118e-05	0.00102026	hypothetical protein	4535851	4536666
MSMEG_4501 ¶	214.344	50.9945	377.694	7.40656	2.8888	4.75136e-25	1.93659e-22	sodium:dicarboxylate symporter	4578798	4580148
MSMEG_4567	150.436	99.2242	201.648	2.03225	1.02308	2.46967e-05	0.000901106	hypothetical protein	4659602	4660424
MSMEG_4570	190.49	110.276	270.705	2.4548	1.29561	2.1059e-08	1.38991e-06	hypothetical protein	4661412	4663040
MSMEG_4635 ¶	726.96	171.189	1282.73	7.49305	2.90555	6.46671e-40	9.82411e-37	ammonium transporter	4722638	4723969
MSMEG_4636 ¶	302.45	92.8066	512.094	5.51786	2.46411	4.99017e-24	1.85313e-21	hypothetical protein	4723973	4724191
MSMEG_4637 ¶	63.9071	19.1856	108.629	5.66198	2.50131	8.92088e-15	1.29632e-12	hypothetical protein	4724276	4725264
MSMEG_4638 ¶	62.6543	14.9952	110.313	7.35659	2.87904	5.67977e-18	1.28263e-15	vanillate O-demethylase	4725269	4726202
MSMEG_4639 ¶	21.5686	8.30554	34.8316	4.19378	2.06825	0.000387931	0.00981466	hypothetical protein	4726207	4726733
MSMEG_4643	43.0967	81.0224	5.1711	0.0638232	-3.96978	9.02824e-08	5.35003e-06	resuscitation-promoting factor	4728762	4729085
MSMEG_4685	240.844	117.275	364.413	3.10735	1.63568	3.05129e-13	3.69493e-11	oxidoreductase	4772005	4772915
MSMEG_4727	516.323	176.608	856.037	4.8471	2.27712	4.50484e-26	1.98106e-23	mycocerosic acid synthase	4819204	4825539
MSMEG_4729	84.8343	26.5345	143.134	5.39427	2.43143	3.67706e-17	7.49358e-15	hypothetical protein	4827040	4828424
MSMEG_4757*	10633.1	16775.5	4490.77	0.267699	-1.90132	2.76261e-22	9.23319e-20	fatty acid synthase	4852999	4862268
MSMEG_4965	109.024	65.0085	153.039	2.35414	1.2352	3.28335e-07	1.79879e-05	hypothetical protein	5062989	5063429
MSMEG_5084 ¶	166.005	80.7823	251.228	3.10994	1.63689	9.7798e-12	1.00264e-09	glucosyl-3-phosphoglycerate synthase	5182312	5183223
MSMEG_5117*	24.7893	41.6059	7.97269	0.191624	-2.38365	7.19318e-09	5.22632e-07	proline dehydrogenase	5215686	5216635
MSMEG_5119*	56.7926	90.9365	22.6487	0.24906	-2.00543	5.92626e-11	5.75778e-09	1-pyrroline-5-carboxylate dehydrogenase	5216637	5218265
MSMEG_5230*	129.323	200.784	57.8629	0.288185	-1.79494	7.65683e-13	8.94778e-11	hypothetical protein	5323505	5323840
MSMEG_5231*	201.702	308.604	94.8003	0.307191	-1.70279	2.66334e-05	0.000965445	hypothetical protein	5323876	5324085
MSMEG_5358 ¶	552.084	134.124	970.044	7.23244	2.85448	8.6377e-38	9.62298e-35	acetamidase/formamidase	5439246	5440604
MSMEG_5359 ¶	105.551	37.4403	173.661	4.63835	2.21361	3.62307e-16	6.37318e-14	cyanate hydratase	5440718	5441163
MSMEG_5373	105.673	63.1339	148.211	2.34757	1.23117	3.2453e-06	0.000143093	nitrilase 2	5451846	5452871
MSMEG_5374	196.226	123.269	269.183	2.18371	1.12678	9.56128e-07	4.68559e-05	glutamate--ammonia ligase	5452917	5454350
MSMEG_5418	673.831	1003.22	344.44	0.343334	-1.54232	3.05019e-14	4.04538e-12	iron permease	5496846	5497774
MSMEG_5420	746.306	1049.69	442.918	0.42195	-1.24486	1.26722e-09	1.05356e-07	Tat-translocated enzyme	5498980	5500266
MSMEG_5480	57.7296	33.3489	82.1103	2.46216	1.29992	0.000161007	0.00466306	hypothetical protein	5563668	5563867
MSMEG_5505*	384.896	577.393	192.4	0.333222	-1.58544	4.53506e-14	5.96735e-12	hypothetical protein	5589415	5589999
MSMEG_5726	574.224	378.692	769.757	2.03267	1.02338	0.000118614	0.00357789	hypothetical protein	5809341	5810558
MSMEG_5727	561.628	349.623	773.633	2.21276	1.14585	8.23539e-08	4.91506e-06	allantoicase	5810572	5811530
MSMEG_5728	317.363	190.008	444.718	2.34052	1.22683	2.01849e-08	1.33853e-06	polysaccharide deacetylase	5811535	5812430
MSMEG_5729	83.8851	20.3561	147.414	7.24176	2.85634	1.64179e-21	5.08073e-19	hydantoin racemase	5812505	5813208
MSMEG_5730	254.287	67.3608	441.213	6.55	2.71149	2.23663e-29	1.49505e-26	permease for cytosine/purines%2C uracil%2C thiamine%2C allantoin transporter	5813213	5814771
MSMEG_5731	66.6802	30.0493	103.311	3.43806	1.78159	2.35208e-09	1.8717e-07	GntR family transcriptional regulator	5814846	5815541
MSMEG_5884	60.4011	40.2163	80.5859	2.00381	1.00275	0.000510017	0.012228	3-hydroxyisobutyrate dehydrogenase	5945888	5946787
MSMEG_5912*	208.251	112.075	304.426	2.71628	1.44163	3.251e-10	2.84437e-08	succinate-semialdehyde dehydrogenase	5971046	5972599
MSMEG_6031*	34.5272	49.3708	19.6836	0.398689	-1.32667	7.88644e-05	0.00250183	carveol dehydrogenase	6099375	6100206
MSMEG_6116 ¶	288.078	158.412	417.743	2.63707	1.39894	1.17256e-10	1.08859e-08	OHCU decarboxylase	6177612	6178117
MSMEG_6236*	319.897	149.903	489.891	3.26806	1.70843	9.13089e-15	1.3154e-12	two-component system%2C regulatory protein	6301624	6302266
MSMEG_6237*	77.4981	31.2597	123.736	3.95834	1.9849	4.77867e-12	5.0542e-10	hypothetical protein	6300742	6301619
MSMEG_6238*	362.588	190.728	534.448	2.80214	1.48653	2.5758e-12	2.81335e-10	two-component system sensor kinase	6302271	6303418
MSMEG_6239*	696.605	337.008	1056.2	3.13406	1.64803	5.70361e-16	9.62757e-14	1%2C3-propanediol dehydrogenase	6303617	6304816
MSMEG_6241*	2417.63	399.658	4435.6	11.0985	3.47229	8.81836e-60	1.47364e-55	ATPase AAA	6306447	6307501
MSMEG_6242*	9754.96	1886.02	17623.9	9.3445	3.22412	1.63599e-55	9.11302e-52	alcohol dehydrogenase	6307532	6308803
MSMEG_6259 ¶	59.0925	31.9481	86.2369	2.69928	1.43257	4.84764e-06	0.000205607	ammonium transporter	6323614	6324864
MSMEG_6260	66.5056	36.6011	96.4102	2.63408	1.3973	3.51873e-06	0.000153931	glutamine synthetase	6324998	6326302
MSMEG_6261	43.4847	23.3259	63.6435	2.72845	1.44808	1.23339e-05	0.000486115	glutamine amidotransferase	6326334	6327190
MSMEG_6262	66.6728	42.4191	90.9264	2.14352	1.09998	9.17653e-05	0.0028398	FwdC/FmdC family protein	6327204	6327886
MSMEG_6263	50.3212	32.8315	67.8109	2.06542	1.04644	0.000500167	0.0120622	glutamate synthase	6327886	6329222
MSMEG_6266	1422.29	608.488	2236.1	3.67484	1.87768	2.02221e-20	5.45051e-18	thiocyanate hydrolase subunit beta	6331259	6332055
MSMEG_6267	659.73	298.499	1020.96	3.42032	1.77413	1.28757e-17	2.79435e-15	thiocyanate hydrolase subunit gamma	6332060	6332766
MSMEG_6268	183.947	76.2109	291.684	3.82732	1.93633	1.58639e-16	2.94557e-14	ScnB protein	6332779	6333120
MSMEG_6660 ¶	292.805	112.143	473.466	4.22197	2.07792	7.53169e-20	1.87854e-17	permease%2C cytosine/purines%2C uracil%2C thiamine%2C allantoin family protein	6714430	6715855
MSMEG_6734 ¶	202.519	57.69	347.348	6.02094	2.58999	2.22008e-22	7.57139e-20	dibenzothiophene desulfurization enzyme A	6779938	6781251
MSMEG_6735 ¶	109.208	30.7397	187.677	6.10536	2.61008	9.70017e-16	1.55865e-13	amino acid permease	6781284	6782720
MSMEG_6816 ¶	1986.02	281.57	3690.46	13.1067	3.71224	4.4025e-36	4.59814e-33	molybdopterin oxidoreductase	6865435	6867597
MSMEG_6876	50.3555	32.0308	68.6802	2.1442	1.10044	0.000364386	0.00931079	branched chain amino acid transport ATP-binding protein	6925321	6926039
MSMEG_6904*	4510.08	2973.74	6046.43	2.03328	1.02381	7.78876e-08	4.66516e-06	myo-inositol-1-phosphate synthase	6950228	6951319
MSMEG_6914	142.897	81.2074	204.586	2.51931	1.33303	3.99445e-08	2.51892e-06	hypothetical protein	6957005	6958345
Comparison of gene expression profile between nitrogen-depleted continuous culture versus batch culture (Williams et al., 2013) of M. smegmatis. Shown is a list of genes that are differentially expressed in both analysis, where
indicated expression profile is contrary (*) and gene expression is under control of GlnR (¶) (Jenkins et al., 2013). Underlined genes were not differentially expressed in batch culture.
*	Contrary in batch vs continuous culture
¶	GlnR regulon
Underlined	GlnR regulon AND DE in continuous culture, BUT NOT in batch culture
