# Supplementary material for: Defining the nitrogen regulated transcriptome of Mycobacterium smegmatis using continuous culture
Source: BMC Genomics. 2015 Oct 19;16:821. doi: 10.1186/s12864-015-2051-x (PMC4617892; doi:10.1186/s12864-015-2051-x)
Supplement: Additional file 5: Table S3. — A list of genes that are differentially expressed in continuous culture, but not in batch culture. (XLSX 89 kb) [file 12864_2015_2051_MOESM5_ESM.xlsx]

## Sheet: Blatt1
id	baseMean	Nitrogen excess	Nitrogen depletion	foldChange	log2FoldChange	pval	Benjamini-Hochberg false discovery rate	Note	start	end
MSMEG_0014	178.943	283.731	74.1548	0.261356	-1.93591	7.84719e-17	1.52482e-14	Formyl transferase	14141	15098
MSMEG_0017	36.4296	61.3455	11.5136	0.187684	-2.41362	2.28658e-11	2.28809e-09	ABC transporter permease	15525	17248
MSMEG_0018	48.7536	86.0673	11.4398	0.132917	-2.9114	4.76635e-18	1.0911e-15	ABC transporter permease	17253	19018
MSMEG_0019	413.809	682.77	144.848	0.212147	-2.23686	1.21188e-25	5.06292e-23	amino acid adenylation protein	19052	41623
MSMEG_0020	707.323	1122.24	292.41	0.26056	-1.94031	3.82883e-21	1.12252e-18	periplasmic binding protein	41689	42636
MSMEG_0021	193.911	329.136	58.687	0.178306	-2.48757	4.80707e-24	1.8257e-21	aspartate alpha-decarboxylase	42944	43354
MSMEG_0022	494.022	837.493	150.551	0.179764	-2.47582	4.38323e-31	3.488e-28	L-ornithine 5-monooxygenase	43366	44688
MSMEG_0055	599.315	910.689	287.942	0.31618	-1.66118	1.83024e-15	2.8854e-13	hypothetical protein	74600	76177
MSMEG_0063	3391.54	4631.58	2151.51	0.464531	-1.10615	3.72384e-07	2.00568e-05	PE family protein	85248	85541
MSMEG_0064	2678.16	3596.52	1759.8	0.489304	-1.0312	2.16045e-07	1.20747e-05	PPE family protein	85616	86911
MSMEG_0077	1139.13	1627.86	650.408	0.399549	-1.32356	7.36326e-08	4.44215e-06	hypothetical protein	101776	102093
MSMEG_0082	450.832	601.275	300.388	0.499585	-1.0012	7.05499e-07	3.5726e-05	hypothetical protein	104594	105984
MSMEG_0114	67.7013	100.172	35.2306	0.351701	-1.50758	0.00177217	0.0338635	extracellular solute-binding protein	137817	138828
MSMEG_0116	40.8132	62.7518	18.8745	0.300781	-1.73321	4.90407e-08	3.02405e-06	taurine import ATP-binding protein TauB	138846	139606
MSMEG_0157	133.518	178.647	88.389	0.49477	-1.01517	3.03647e-05	0.00107052	oxalyl-CoA decarboxylase	179717	181450
MSMEG_0172	170.509	260.997	80.0209	0.306597	-1.70558	2.25648e-13	2.77265e-11	transmembrane protein	197588	198190
MSMEG_0194	803.463	1099.6	507.332	0.46138	-1.11597	1.45225e-08	9.90553e-07	serine esterase%2C cutinase	218725	219423
MSMEG_0332	31.7884	54.6366	8.94016	0.163629	-2.6115	6.91974e-12	7.18235e-10	2-nitropropane dioxygenase	368223	369158
MSMEG_0339	20.4612	30.2795	10.6429	0.351488	-1.50845	0.000311774	0.0081407	FMN-dependent monooxygenase	377377	378393
MSMEG_0360	306.816	409.841	203.79	0.497242	-1.00798	2.28412e-06	0.000104862	hypothetical protein	401170	401343
MSMEG_0385	170.617	108.704	232.531	2.13912	1.09702	8.93433e-07	4.41721e-05	glycosyl transferase family protein	433614	434870
MSMEG_0406	2938.98	1031.87	4846.09	4.69643	2.23156	1.92483e-19	4.59513e-17	acyl-CoA dehydrogenase	468441	470276
MSMEG_0435	156.531	92.081	220.98	2.39985	1.26294	1.10458e-07	6.47669e-06	allophanate hydrolase subunit 2	510873	511757
MSMEG_0436	145.974	92.2038	199.744	2.16633	1.11526	2.63244e-06	0.000119216	allophanate hydrolase subunit 1	511773	512405
MSMEG_0443	33.6875	20.5587	46.8163	2.2772	1.18726	0.000827501	0.0182432	carbon-nitrogen hydrolase	516901	517893
MSMEG_0473	48.5439	70.6351	26.4526	0.374497	-1.41697	5.21274e-06	0.000220532	LuxR family transcriptional regulator	550350	551168
MSMEG_0546	207.533	285.662	129.405	0.452998	-1.14242	3.96246e-07	2.12233e-05	hypothetical protein	623786	624613
MSMEG_0615	170.764	280.61	60.9171	0.217088	-2.20365	9.81572e-15	1.40197e-12	ATPase AAA	691998	693763
MSMEG_0616	56.8392	95.1797	18.4988	0.194357	-2.36322	4.03559e-06	0.000173499	hypothetical protein	693768	695316
MSMEG_0617	522.866	897.752	147.981	0.164835	-2.60091	4.15716e-10	3.61824e-08	ftsk/SpoIIIE family protein	695321	699290
MSMEG_0618	163.307	281.704	44.9096	0.159421	-2.64909	6.1044e-06	0.000256954	PE family protein	699295	699602
MSMEG_0619	177.96	311.539	44.3812	0.142458	-2.81139	1.51662e-24	6.03433e-22	PPE family protein	699604	701175
MSMEG_0620	325.104	548.895	101.313	0.184577	-2.43771	7.87931e-28	3.87268e-25	PE family protein	701225	701518
MSMEG_0621	266.342	449.603	83.0816	0.184789	-2.43605	4.77297e-27	2.15571e-24	low molecular weight protein antigen 7	701553	701840
MSMEG_0622	216.322	365.213	67.431	0.184635	-2.43725	5.30454e-10	4.56929e-08	DNA-binding protein	701853	702734
MSMEG_0623	96.2858	162.826	29.7453	0.182681	-2.4526	2.53373e-20	6.72083e-18	secretion protein Snm4	702737	704164
MSMEG_0624	87.2727	145.108	29.4369	0.202861	-2.30144	5.92189e-17	1.16424e-14	subtilase	704172	705547
MSMEG_0626	48.899	81.4312	16.3667	0.200988	-2.31482	7.86904e-13	9.06893e-11	hypothetical protein	705552	706432
MSMEG_0643	27033.5	36438.8	17628.2	0.483775	-1.04759	2.60019e-05	0.000944605	extracellular solute-binding protein	725071	726722
MSMEG_0687	41.8947	55.9762	27.8133	0.496877	-1.00904	0.00206392	0.0381528	hypothetical protein	770334	771569
MSMEG_0688	421.538	622.569	220.506	0.354188	-1.49741	2.52634e-12	2.77748e-10	aminotransferase	771588	772862
MSMEG_0726	422.923	576.484	269.362	0.46725	-1.09773	2.34104e-07	1.30404e-05	hypothetical protein	813145	813267
MSMEG_0728	711.12	973.997	448.243	0.46021	-1.11964	7.64075e-08	4.59297e-06	hypothetical protein	814372	814680
MSMEG_1145	63.7421	85.4229	42.0613	0.492389	-1.02213	0.000253595	0.00685732	virulence factor Mce family protein	1207678	1208706
MSMEG_1153	71.9268	47.0595	96.7941	2.05685	1.04043	0.000242058	0.006588	FAD dependent oxidoreductase	1216141	1217537
MSMEG_1167	109.553	154.521	64.5841	0.417962	-1.25856	8.55421e-05	0.00268198	cytochrome P450	1228550	1229989
MSMEG_1169	60.5743	96.0335	25.1151	0.261524	-1.93498	1.73153e-10	1.57259e-08	integral membrane transporter	1230896	1232140
MSMEG_1193	50.2492	79.7857	20.7126	0.259603	-1.94562	2.60446e-10	2.31506e-08	TROVE domain-containing protein	1259580	1261274
MSMEG_1212	34.296	47.3871	21.2049	0.447483	-1.16009	0.000403332	0.0101051	hypothetical protein	1282273	1282482
MSMEG_1413	66.9495	112.941	20.9581	0.185566	-2.42999	3.55471e-07	1.92242e-05	ornithine--oxo-acid transaminase	1515608	1516872
MSMEG_1414	49.1068	82.5702	15.6434	0.189456	-2.40006	0.00021536	0.00597037	amidinotransferase	1516877	1517760
MSMEG_1419	53.0399	80.7594	25.3203	0.313527	-1.67334	2.63405e-08	1.71275e-06	hypothetical protein	1521559	1522269
MSMEG_1420	50.3693	32.8379	67.9008	2.06776	1.04807	0.000629225	0.0145839	transcriptional regulatory protein	1522270	1522872
MSMEG_1421	624.712	144.249	1105.18	7.66159	2.93764	8.82009e-09	6.27202e-07	hypothetical protein	1522905	1523063
MSMEG_1422	991.081	246.459	1735.7	7.04256	2.8161	2.20702e-17	4.61019e-15	hypothetical protein	1523066	1523370
MSMEG_1423	2192.07	448.541	3935.6	8.77424	3.13327	7.6697e-51	1.6021e-47	radical SAM domain-containing protein	1523375	1524545
MSMEG_1424	2246.39	450.7	4042.09	8.96845	3.16486	5.89004e-52	1.40612e-48	FMN-dependent dehydrogenase	1524550	1525745
MSMEG_1425	229.013	127.287	330.738	2.59837	1.37761	3.17022e-10	2.80043e-08	creatininase subfamily protein	1525942	1526606
MSMEG_1426	380.265	237.426	523.104	2.20322	1.13962	7.32932e-08	4.43769e-06	membrane sugar transferase	1526611	1528019
MSMEG_1530	32.6095	56.4747	8.74427	0.154835	-2.69119	2.29468e-10	2.05061e-08	integral membrane protein	1618493	1619572
MSMEG_1612	36.3218	12.623	60.0206	4.75487	2.24941	7.20658e-10	6.14435e-08	extracellular solute-binding protein	1700804	1701661
MSMEG_1613	31.7487	10.8042	52.6932	4.87711	2.28603	4.47519e-09	3.38393e-07	polar amino acid ABC transporter inner membrane protein	1701672	1702463
MSMEG_1627	49.6704	30.3113	69.0295	2.27735	1.18736	0.000171259	0.00492584	hypothetical protein	1719198	1719260
MSMEG_1669	1037.35	1425.18	649.521	0.455747	-1.1337	1.19735e-08	8.33708e-07	succinate dehydrogenase iron-sulfur subunit	1763124	1763909
MSMEG_1670	4096.84	5742.14	2451.54	0.426938	-1.2279	2.02597e-10	1.82022e-08	succinate dehydrogenase flavoprotein subunit	1763912	1765666
MSMEG_1671	2183.6	2993.15	1374.04	0.459063	-1.12324	1.88789e-08	1.25692e-06	succinate dehydrogenase hydrophobic membrane anchor protein SdhD	1765677	1766143
MSMEG_1672	4138.42	6037.97	2238.87	0.370798	-1.4313	4.49568e-11	4.44541e-09	succinate dehydrogenase%2C cytochrome b556 subunit	1766148	1766560
MSMEG_1762	125.97	190.927	61.0136	0.319565	-1.64582	6.27063e-09	4.59599e-07	piperideine-6-carboxylic acid dehydrogenase	1852964	1854547
MSMEG_1764	87.6007	154.607	20.5946	0.133206	-2.90827	4.31031e-05	0.00144638	L-lysine aminotransferase	1855136	1856500
MSMEG_1821	925.989	489.005	1362.97	2.78724	1.47884	6.1206e-07	3.14712e-05	acyl-CoA dehydrogenase	1896033	1897202
MSMEG_1872	467.951	625.046	310.856	0.497332	-1.00772	9.87433e-07	4.7968e-05	hypothetical protein	1948794	1949663
MSMEG_1885	121.495	165.845	77.1448	0.465162	-1.10419	1.24194e-05	0.000488332	2Fe-2S iron-sulfur cluster binding domain-containing protein	1963982	1965133
MSMEG_1887	34.4911	49.4356	19.5467	0.395398	-1.33862	0.00107018	0.0226376	hypothetical protein	1966654	1967082
MSMEG_1953	35.9266	56.4956	15.3577	0.271839	-1.87917	2.73432e-08	1.77106e-06	transcription factor WhiB	2031777	2032088
MSMEG_2010	1145.32	1552.68	737.959	0.475281	-1.07315	2.33047e-08	1.52723e-06	stress responsive A/B barrel domain superfamily protein	2089639	2089956
MSMEG_2027	71.769	95.8133	47.7247	0.498102	-1.00549	0.000215435	0.00597037	hypothetical protein	2106472	2106894
MSMEG_2097	71.2857	46.9375	95.6338	2.03747	1.02678	0.000156325	0.00454321	acyl-coenzyme A:6-aminopenicillanic acid acyl-transferase	2173038	2174138
MSMEG_2100	72.5704	48.0016	97.1391	2.02366	1.01697	0.000351473	0.00900838	peptidase M20/M25/M40	2176102	2177433
MSMEG_2113	38.1773	14.4942	61.8604	4.26793	2.09354	2.43083e-08	1.58678e-06	hypothetical protein	2190383	2190532
MSMEG_2121	283.27	71.1361	495.404	6.96418	2.79995	4.21917e-33	3.71087e-30	multiphosphoryl transfer protein (MTP)	2197776	2200198
MSMEG_2122	245.978	55.7395	436.217	7.82599	2.96827	3.06852e-35	2.84878e-32	dihydroxyacetone kinase subunit DhaL	2200203	2200831
MSMEG_2123	487.223	125.128	849.318	6.78761	2.7629	2.03332e-35	1.99875e-32	dihydroxyacetone kinase subunit DhaK	2200833	2201831
MSMEG_2124	420.147	88.0039	752.289	8.54836	3.09565	1.99522e-28	1.14973e-25	glycerol uptake facilitator%2C MIP channel	2201841	2202608
MSMEG_2130	195.008	334.458	55.5593	0.166118	-2.58972	5.13011e-28	2.71966e-25	acyl-CoA dehydrogenase	2205201	2206381
MSMEG_2131	176.619	307.336	45.9029	0.149357	-2.74316	7.1578e-15	1.05853e-12	long-chain-fatty-acid--ACP ligase	2206386	2207958
MSMEG_2132	35.3774	54.1451	16.6096	0.306761	-1.70481	0.00209951	0.038725	acyl carrier protein	2207963	2208228
MSMEG_2188	32.9322	51.2929	14.5715	0.284084	-1.81561	4.39854e-07	2.33346e-05	integral membrane protein	2267657	2268578
MSMEG_2346	94.0494	50.7289	137.37	2.70792	1.43719	0.00171313	0.0329059	phytoene synthase	2426034	2426973
MSMEG_2456	165.569	107.12	224.017	2.09127	1.06438	3.37823e-06	0.000148172	5%2C10-methylenetetrahydromethanopterin reductase	2536199	2537189
MSMEG_2457	66.9136	41.8445	91.9828	2.1982	1.13633	4.2702e-05	0.00144076	hypothetical protein	2537198	2537507
MSMEG_2462	136.247	85.2521	187.241	2.19632	1.13509	2.24606e-06	0.000103399	carbon-monoxide dehydrogenase	2540984	2543309
MSMEG_2527	25.8524	41.655	10.0497	0.241261	-2.05133	0.00095879	0.0206208	hypothetical protein	2614912	2615016
MSMEG_2542	32.5537	58.5315	6.57584	0.112347	-3.15397	4.85587e-16	8.45276e-14	hypothetical protein	2627178	2628050
MSMEG_2601	253.392	347.527	159.258	0.45826	-1.12576	5.14914e-07	2.68897e-05	protocatechuate 3%2C4-dioxygenase subunit beta	2683715	2684461
MSMEG_2691	29.9811	42.8227	17.1396	0.400245	-1.32104	0.000256905	0.00692442	N-acetylglutamate synthase	2768315	2768797
MSMEG_2757	60.2915	83.4487	37.1342	0.444995	-1.16814	6.13598e-05	0.00199104	glutathione S-transferase domain-containing protein	2825532	2825897
MSMEG_2926	236.39	134.243	338.538	2.52183	1.33447	0.00173841	0.033315	glycine betaine/carnitine/choline transport ATP-binding protein opuCA	2988898	2990070
MSMEG_2977	47.4675	67.2239	27.7111	0.41222	-1.27851	3.34133e-05	0.00116814	hypothetical protein	3042909	3043118
MSMEG_3117	214.97	136.201	293.74	2.15667	1.10881	1.63397e-06	7.69162e-05	cytochrome aa3 controlling protein	3191877	3192839
MSMEG_3177	34.2141	45.8346	22.5937	0.492941	-1.02051	0.00232921	0.0418532	transcriptional regulatory protein	3252280	3252924
MSMEG_3203	56.2184	84.3848	28.0521	0.332431	-1.58887	9.67317e-07	4.71278e-05	transporter LysE family protein	3283047	3283682
MSMEG_3297	298.611	157.882	439.339	2.78272	1.47649	2.15557e-07	1.20747e-05	CadC family transcriptional regulator	3376204	3377424
MSMEG_3298	42.4337	25.2462	59.6211	2.36158	1.23975	0.0001643	0.00475021	response regulator receiver domain-containing protein	3377556	3378146
MSMEG_3300	94.868	55.9226	133.813	2.39283	1.25872	8.73662e-07	4.33228e-05	oxidoreductase%2C Gfo/Idh/MocA family protein	3379143	3380224
MSMEG_3301	165.168	93.599	236.737	2.52927	1.33872	4.18938e-08	2.62205e-06	hypothetical protein	3380231	3381091
MSMEG_3302	50.7067	27.405	74.0085	2.70055	1.43325	3.55813e-06	0.000155248	short-chain dehydrogenase/reductase SDR	3381095	3381979
MSMEG_3465	149.168	215.981	82.3555	0.38131	-1.39097	1.72532e-09	1.40643e-07	fatty-acid--CoA ligase	3532122	3533981
MSMEG_3553	36.9377	18.6959	55.1795	2.95143	1.56141	4.63115e-06	0.000197932	phenylhydantoinase	3612964	3614376
MSMEG_3554	36.2297	20.4828	51.9765	2.53756	1.34344	0.000117571	0.00355287	N5%2CN10-methylene- tetrahydromethanopterin reductase	3614417	3615436
MSMEG_3560	45.2686	26.0257	64.5115	2.47876	1.30962	6.17878e-05	0.00200104	hypothetical protein	3621505	3621867
MSMEG_3566	214.312	328.149	100.475	0.306186	-1.70752	7.32963e-14	9.2792e-12	FadD16 protein	3627011	3627553
MSMEG_3611	152.275	98.344	206.206	2.09678	1.06818	3.8313e-06	0.000165439	phosphoketolase	3674267	3676639
MSMEG_3616	107.645	148.567	66.7225	0.449106	-1.15487	2.55248e-06	0.000115909	integral membrane protein	3679739	3680041
MSMEG_3619	266.108	150.353	381.864	2.53979	1.34471	1.8502e-09	1.49689e-07	short chain dehydrogenase	3682273	3682944
MSMEG_3629	101.795	156.996	46.5939	0.296784	-1.75251	4.02586e-12	4.2851e-10	hypothetical protein	3690396	3691169
MSMEG_3683	90.6748	122.164	59.1861	0.484482	-1.04548	4.15273e-05	0.00140478	hypothetical protein	3748660	3749223
MSMEG_3811	2831.17	4298.09	1364.25	0.317408	-1.65559	4.91316e-13	5.78196e-11	universal stress protein family protein	3881645	3882088
MSMEG_4298	10723	20938.7	507.327	0.0242291	-5.36711	2.8163e-53	9.41264e-50	3-methyl-2-oxobutanoate hydroxymethyltransferase	4386689	4387552
MSMEG_4299	149.082	87.7806	210.384	2.3967	1.26105	1.31479e-07	7.52446e-06	enoyl-CoA hydratase/isomerase	4387638	4388423
MSMEG_4301	1079.39	1441.43	717.344	0.497662	-1.00676	3.73267e-07	2.00568e-05	fatty-acid--CoA ligase	4389120	4390904
MSMEG_4303	49.8161	70.4197	29.2125	0.414835	-1.26939	4.14902e-05	0.00140478	methyltransferase	4393133	4394689
MSMEG_4365	208.475	282.811	134.139	0.474306	-1.07611	1.49766e-06	7.08993e-05	hypothetical protein	4450884	4453014
MSMEG_4368	813	395.582	1230.42	3.1104	1.6371	9.11367e-16	1.49312e-13	regulatory protein%2C FmdB family protein	4455998	4456285
MSMEG_4394	115.881	156.402	75.3596	0.481832	-1.0534	1.45037e-05	0.000557176	LysR family transcriptional regulator	4486041	4486934
MSMEG_4396	274.037	379.565	168.508	0.443951	-1.17153	3.21189e-08	2.05647e-06	isochorismatase hydrolase	4487275	4488018
MSMEG_4459	24.1572	11.4444	36.8699	3.22165	1.6878	4.81378e-05	0.00158665	agmatinase	4539389	4540344
MSMEG_4509	141.842	249.223	34.4617	0.138276	-2.85437	2.74284e-09	2.1723e-07	MbtG protein	4584015	4585299
MSMEG_4510	147.149	259.612	34.686	0.133607	-2.90393	2.49813e-29	1.60563e-26	peptide synthetase mbtf	4585320	4589755
MSMEG_4511	387.375	701.48	73.2692	0.104449	-3.25912	5.67348e-16	9.62757e-14	linear gramicidin synthetase subunit B	4589760	4595207
MSMEG_4512	142.672	259.008	26.3359	0.10168	-3.29789	9.66815e-07	4.71278e-05	polyketide synthase	4595216	4598197
MSMEG_4513	70.7582	130.089	11.4277	0.0878454	-3.50889	8.53666e-15	1.25137e-12	polyketide synthase	4598202	4599485
MSMEG_4514	26.079	46.9009	5.25701	0.112088	-3.1573	3.85972e-09	2.9587e-07	thioesterase	4599500	4600228
MSMEG_4515	256.489	459.136	53.842	0.117268	-3.09212	3.59348e-21	1.07233e-18	non-ribosomal peptide synthetase	4600233	4603738
MSMEG_4516	32.0974	51.8106	12.3843	0.239031	-2.06473	7.84426e-07	3.913e-05	2%2C3-dihydroxybenzoate-AMP ligase	4603836	4605512
MSMEG_4524	96.967	156.633	37.3007	0.23814	-2.07012	2.23328e-15	3.48789e-13	salicylate synthase MbtI	4611535	4612887
MSMEG_4536	80.3513	113.363	47.3397	0.417594	-1.25983	3.18726e-06	0.000141655	hypothetical protein	4624067	4625287
MSMEG_4702	85.457	116.813	54.1007	0.463139	-1.11048	0.000151425	0.00441618	ABC transporter permease	4789876	4791876
MSMEG_4728	126.077	35.1973	216.956	6.16401	2.62387	3.3035e-23	1.20011e-20	condensation domain-containing protein	4825597	4827035
MSMEG_4730	97.7385	34.633	160.844	4.64425	2.21544	5.10297e-16	8.79131e-14	hypothetical protein	4828501	4829868
MSMEG_4731	91.0311	23.9638	158.098	6.59737	2.72189	4.01407e-21	1.15654e-18	acyl-CoA synthetase	4829885	4831618
MSMEG_4732	113.937	38.9607	188.913	4.8488	2.27763	1.89081e-17	4.05095e-15	glycosyl transferase family protein	4831644	4832453
MSMEG_4756	503.446	772.083	234.808	0.304123	-1.71727	2.50429e-16	4.49991e-14	4'-phosphopantetheinyl transferase	4852549	4852941
MSMEG_4757	10633.1	16775.5	4490.77	0.267699	-1.90132	2.76261e-22	9.23319e-20	fatty acid synthase	4852999	4862268
MSMEG_4920	2790.15	4379.76	1200.54	0.27411	-1.86717	4.7702e-21	1.32858e-18	acetyl-CoA acetyltransferase	5015379	5016614
MSMEG_4921	1749.76	2525.79	973.73	0.385515	-1.37514	3.53291e-12	3.78451e-10	methylmalonyl-CoA epimerase	5016676	5017149
MSMEG_5029	45.9971	29.4858	62.5083	2.11994	1.08403	0.000342898	0.00884284	alkanal monooxygenase subunit alpha	5125694	5126739
MSMEG_5047	54.9085	75.6748	34.1423	0.451171	-1.14825	9.1673e-05	0.0028398	drug resistance transporter Bcr/CflA subfamily protein	5145619	5146872
MSMEG_5102	24.77	35.1632	14.3769	0.408861	-1.29032	0.000840882	0.0184651	ABC transporter ATP-binding protein	5203097	5204719
MSMEG_5117	24.7893	41.6059	7.97269	0.191624	-2.38365	7.19318e-09	5.22632e-07	proline dehydrogenase	5215686	5216635
MSMEG_5119	56.7926	90.9365	22.6487	0.24906	-2.00543	5.92626e-11	5.75778e-09	1-pyrroline-5-carboxylate dehydrogenase	5216637	5218265
MSMEG_5184	200.906	279.546	122.267	0.437378	-1.19305	4.93715e-08	3.03326e-06	alpha-methylacyl-CoA racemase	5283647	5284738
MSMEG_5187	106.404	182.326	30.4818	0.167183	-2.5805	2.68572e-14	3.59048e-12	tetracycline-resistance determinant TetV	5286339	5287598
MSMEG_5230	129.323	200.784	57.8629	0.288185	-1.79494	7.65683e-13	8.94778e-11	hypothetical protein	5323505	5323840
MSMEG_5231	201.702	308.604	94.8003	0.307191	-1.70279	2.66334e-05	0.000965445	hypothetical protein	5323876	5324085
MSMEG_5245	151.712	203.303	100.121	0.492472	-1.02189	0.000835058	0.0183707	universal stress protein family protein	5336810	5337652
MSMEG_5403	50.809	23.2045	78.4134	3.37923	1.7567	0.000504219	0.0121412	cadmium-translocating P-type ATPase	5484424	5486341
MSMEG_5454	54.5066	85.1274	23.8858	0.280589	-1.83347	9.2463e-10	7.8434e-08	choloylglycine hydrolase	5538195	5539166
MSMEG_5478	102.17	66.4932	137.846	2.07308	1.05178	0.000894488	0.0193875	hydroxypyruvate isomerase	5561544	5562377
MSMEG_5505	384.896	577.393	192.4	0.333222	-1.58544	4.53506e-14	5.96735e-12	hypothetical protein	5589415	5589999
MSMEG_5519	38.712	55.9036	21.5204	0.384955	-1.37724	1.92094e-05	0.000716538	monooxygenase	5607496	5608626
MSMEG_5557	128.646	70.7325	186.559	2.63753	1.39919	1.334e-08	9.17387e-07	hypothetical protein	5646557	5647120
MSMEG_5612	246.363	350.889	141.836	0.40422	-1.30679	1.52354e-09	1.24803e-07	amino-acid acetyltransferase	5697737	5698330
MSMEG_5613	197.472	269.829	125.114	0.46368	-1.1088	2.86682e-07	1.58111e-05	transmembrane protein	5698339	5698731
MSMEG_5634	895.995	1203.69	588.297	0.488743	-1.03285	4.16017e-07	2.21403e-05	hypothetical protein	5720095	5720538
MSMEG_5659	57.6117	77.1216	38.1018	0.494049	-1.01727	0.000423009	0.0104724	ABC transporter ATP-binding protein	5749605	5751433
MSMEG_5660	92.7807	124.279	61.2821	0.4931	-1.02005	9.65389e-05	0.00296011	ABC transporter ATP-binding protein	5751438	5753386
MSMEG_5673	272.282	364.689	179.876	0.493231	-1.01967	2.02828e-06	9.38909e-05	transcriptional regulator	5764801	5765442
MSMEG_5912	208.251	112.075	304.426	2.71628	1.44163	3.251e-10	2.84437e-08	succinate-semialdehyde dehydrogenase	5971046	5972599
MSMEG_5921	29.093	39.7893	18.3967	0.462353	-1.11293	0.00178644	0.0340013	hypothetical protein	5980944	5981846
MSMEG_5987	27.1222	40.2071	14.0373	0.349125	-1.51818	0.000397609	0.00999165	two-component regulator	6052909	6053826
MSMEG_5988	846.743	1151.88	541.607	0.470194	-1.08867	4.55049e-08	2.82688e-06	hypothetical protein	6054384	6055199
MSMEG_5989	535.869	739.118	332.62	0.450022	-1.15193	5.0974e-08	3.12024e-06	hypothetical protein	6055221	6056327
MSMEG_6031	34.5272	49.3708	19.6836	0.398689	-1.32667	7.88644e-05	0.00250183	carveol dehydrogenase	6099375	6100206
MSMEG_6033	765.322	1386.88	143.761	0.103658	-3.2701	1.58509e-38	2.20737e-35	hypothetical protein	6100369	6101787
MSMEG_6096	131.344	177.943	84.7453	0.47625	-1.07021	2.50422e-05	0.000911723	pantothenate kinase	6159032	6159847
MSMEG_6097	235.796	316.457	155.135	0.490224	-1.02849	1.96864e-06	9.13832e-05	pantoate--beta-alanine ligase	6159923	6160863
MSMEG_6098	84.2316	114.554	53.9092	0.470601	-1.08742	2.86779e-05	0.00102401	chalcone/stilbene synthase	6160868	6161811
MSMEG_6193	933.617	1256.09	611.146	0.486547	-1.03935	1.33068e-07	7.58942e-06	anion-transporting ATPase	6259056	6260086
MSMEG_6196	128.302	83.3198	173.283	2.07974	1.0564	1.57799e-05	0.00060205	gaba permease	6262033	6263446
MSMEG_6197	33.5031	19.7162	47.29	2.39854	1.26216	0.000699996	0.0158166	diaminopimelate decarboxylase	6263460	6264839
MSMEG_6198	105.962	62.087	149.838	2.41335	1.27104	3.40254e-07	1.85211e-05	DNA-binding protein	6264963	6266579
MSMEG_6211	39.7419	24.8784	54.6054	2.19489	1.13415	0.00142538	0.0282892	hypothetical protein	6276404	6276556
MSMEG_6232	504.886	293.022	716.749	2.44605	1.29046	0.00067492	0.0154079	catalase KatA	6295741	6297402
MSMEG_6236	319.897	149.903	489.891	3.26806	1.70843	9.13089e-15	1.3154e-12	two-component system%2C regulatory protein	6301624	6302266
MSMEG_6237	77.4981	31.2597	123.736	3.95834	1.9849	4.77867e-12	5.0542e-10	hypothetical protein	6300742	6301619
MSMEG_6238	362.588	190.728	534.448	2.80214	1.48653	2.5758e-12	2.81335e-10	two-component system sensor kinase	6302271	6303418
MSMEG_6239	696.605	337.008	1056.2	3.13406	1.64803	5.70361e-16	9.62757e-14	1%2C3-propanediol dehydrogenase	6303617	6304816
MSMEG_6240	508.346	92.8296	923.863	9.95225	3.31502	1.747e-48	3.2438e-45	hypothetical protein	6304953	6306442
MSMEG_6241	2417.63	399.658	4435.6	11.0985	3.47229	8.81836e-60	1.47364e-55	ATPase AAA	6306447	6307501
MSMEG_6242	9754.96	1886.02	17623.9	9.3445	3.22412	1.63599e-55	9.11302e-52	alcohol dehydrogenase	6307532	6308803
MSMEG_6256	1115.75	1502.06	729.437	0.485625	-1.04209	1.29848e-07	7.47457e-06	aspartate-semialdehyde dehydrogenase	6320473	6321513
MSMEG_6346	139.611	89.9212	189.3	2.10518	1.07394	1.97931e-05	0.000731776	hypothetical protein	6408351	6408747
MSMEG_6419	23.1453	40.3466	5.94396	0.147322	-2.76295	7.00727e-11	6.69135e-09	hypothetical protein	6489515	6490300
MSMEG_6446	346.416	510.324	182.508	0.357633	-1.48345	1.00301e-06	4.85835e-05	hypothetical protein	6511011	6512072
MSMEG_6447	472.592	668.545	276.638	0.413791	-1.27302	0.000146821	0.00431199	hypothetical protein	6512085	6512408
MSMEG_6554	170.362	239.47	101.255	0.422832	-1.24184	7.3519e-06	0.000304103	ABC transporter ATP-binding protein	6608886	6611464
MSMEG_6555	62.4284	94.0516	30.8051	0.327534	-1.61028	8.48731e-09	6.11342e-07	TetR family transcriptional regulator	6611464	6612174
MSMEG_6602	225.852	118.996	332.708	2.79595	1.48334	8.73079e-09	6.23505e-07	oxidoreductase	6657780	6658817
MSMEG_6789	33.3499	46.0182	20.6816	0.449423	-1.15386	0.00100924	0.0214301	GntR family transcriptional regulator	6837064	6837840
MSMEG_6824	48.584	30.7487	66.4194	2.16008	1.11108	0.000414285	0.010333	MarR family transcriptional regulator	6874761	6875372
MSMEG_6904	4510.08	2973.74	6046.43	2.03328	1.02381	7.78876e-08	4.66516e-06	myo-inositol-1-phosphate synthase	6950228	6951319
