# Supplementary material for: Defining the nitrogen regulated transcriptome of Mycobacterium smegmatis using continuous culture
Source: BMC Genomics. 2015 Oct 19;16:821. doi: 10.1186/s12864-015-2051-x (PMC4617892; doi:10.1186/s12864-015-2051-x)
Supplement: Additional file 7: Table S4. — A list of differentially expressed intergenic and antisense-strand regions. (XLSX 12 kb) [file 12864_2015_2051_MOESM7_ESM.xlsx]

## Sheet: Blatt1
id	baseMean	Nitrogen excess	Nitrogen depletion	foldChange	log2FoldChange	pval	Benjamini-Hochberg false discovery rate	Note	start	end	Note
rev_MSMEG_6817	125.677	13.6472	237.706	17.4179	4.1225	2.95548e-41	4.9389e-38	sigma-70 family RNA polymerase sigma factor	6867601	6868471	antisense RNA?
MSMEG_2525-MSMEG_2526	141.362	28.4057	254.318	8.95306	3.16238	2.15785e-30	1.56782e-27	between amino acid permease AND copper methylamine oxidase	2612378	2612645
rev_MSMEG_6242-MSMEG_6243	3376.86	695.468	6058.26	8.71105	3.12285	3.32399e-52	9.25787e-49	between alcohol dehydrogenase AND protein of unknown function	6308804	6308974
rev_MSMEG_5358-MSMEG_5359	187.844	48.5129	327.176	6.74409	2.75362	2.4656e-27	1.17722e-24	between acetamidase/formamidase AND cyanate hydratase	5440605	5440717
MSMEG_1424-MSMEG_1425	450.111	133.226	766.995	5.75708	2.52534	4.60554e-31	3.49832e-28	between FMN-dependent dehydrogenase AND creatininase	1525746	1525941
rev_MSMEG_4634	150.19	47.4839	252.896	5.32592	2.41303	0.00100909	0.0214301	hypothetical protein	4722488	4722619
MSMEG_3131-MSMEG_3132	812.595	282.981	1342.21	4.7431	2.24583	3.21895e-24	1.25097e-21	between Long-chain acyl-CoA synthetase AND DNA binding protein	3206758	3207088	small RNA?
rev_MSMEG_1596-MSMEG_1597	100.929	36.3906	165.468	4.547	2.18491	1.25038e-15	1.99002e-13	between transcriptional regulator AND transcription factor WhiB	1683544	1683663
rev_MSMEG_6239-MSMEG_6240	118.125	43.2516	192.998	4.46222	2.15776	2.80974e-17	5.79673e-15	between 1,3-propanediol dehydrogenase AND protein containing vWa	6304817	6304952
rev_MSMEG_2982-MSMEG_2983	1056.69	406.164	1707.22	4.20327	2.07151	6.36008e-11	6.14354e-09	between amino acid transporter AND hypothetical protein	3048208	3048444
rev_MSMEG_3811-MSMEG_3812	6867.9	11084.8	2650.98	0.239154	-2.06399	0.00215265	0.0394439	between universal stress protein AND acyl-CoA-Thioesterase	3882089	3882385
MSMEG_0911-MSMEG_0912	231.815	381.466	82.1651	0.215393	-2.21496	6.66823e-22	2.14294e-19	between Isocitrate lyase AND 3-hydroxybutyryl-CoA dehydrogenase	996488	996617
rev_MSMEG_1999-MSMEG_2000	439.279	733.71	144.849	0.197419	-2.34066	1.05816e-14	1.49855e-12	between hypothetical AND Ketosteroid-isomerase related protein	2081379	2081620
rev_MSMEG_0020-MSMEG_0021	231.73	387.326	76.1335	0.196562	-2.34695	1.20734e-06	5.7481e-05	between periplasmic binding protein AND aspartat 1-decarboxylase	42637	42943
rev_MSMEG_1737	260.36	463.041	57.6791	0.124566	-3.00502	2.77504e-38	3.5672e-35	RNA pseudouridine synthase	1830806	1831677	antisense RNA?
rev_MSMEG_0910	3445.51	6170.44	720.575	0.116778	-3.09815	2.79445e-09	2.20274e-07	hypothetical protein	995033	995167	antisense RNA?
rev_MSMEG_1738-MSMEG_1740	605.703	1119.84	91.562	0.0817632	-3.6124	1.01751e-05	0.000405814	between conserved transmembrane protein AND dehydrogenase/reductase	1832287	1832434
MSMEG_4297-MSMEG_4298	1012.39	1974.59	50.2041	0.0254251	-5.2976	5.90358e-57	4.93273e-53	between acyltransferase AND 3-methyl-2-oxobutanoate hydroxymethyltransferase	4386527	4386688
rev_MSMEG_4299	946.546	1874.76	18.3284	0.00977639	-6.67648	1.4915e-53	6.23109e-50	enoyl-CoA hydratase/isomerase	4387638	4388423	antisense RNA?
Base mean >100, Cut-off 4.0 fold-change, Padj <0.05
